# Supplementary material for: GmSYP24, a putative syntaxin gene, confers osmotic/drought, salt stress tolerances and ABA signal pathway
Source: Sci Rep. 2019 Apr 12;9:5990. doi: 10.1038/s41598-019-42332-5 (PMC6461667; doi:10.1038/s41598-019-42332-5)
Supplement: Supplementary file 2 — Table S7 [file 41598_2019_42332_MOESM2_ESM.xlsx]

## Sheet: Sheet1
Table S7.Genes that were up-regulated in the GmSYP24ox transgenic plants under salt stress.
Locus	log2.Fold_change	P-value	Q-value	Blast swissprot
Glyma.02G308600.Wm82.a2.v1	9.4189	1.7187e-06	4.4751e-06	sp|P73627|Y1770_SYNY3 Uncharacterized protein sll1770 OS=Synechocystis sp. (strain PCC 6803 / Kazusa) GN=sll1770 PE=3 SV=1//0
Glyma.05G020400.Wm82.a2.v1	9.1166	1.2175e-05	2.7471e-05	sp|Q10Q07|NNJA1_ORYSJ Ninja-family protein Os03g0214200 OS=Oryza sativa subsp. japonica GN=Os03g0214200 PE=2 SV=1//4.14444e-17
Glyma.06G307900.Wm82.a2.v1	8.9066	1.353e-06	9.1449e-06	sp|Q339N5|CSLH1_ORYSJ Cellulose synthase-like protein H1 OS=Oryza sativa subsp. japonica GN=CSLH1 PE=2 SV=2//0
Glyma.12G054300.Wm82.a2.v1	8.808	6.7025e-05	0.00013195	sp|Q7XKV4|BGL12_ORYSJ Beta-glucosidase 12 OS=Oryza sativa subsp. japonica GN=BGLU12 PE=2 SV=2//0
Glyma.12G007400.Wm82.a2.v1	8.6819	0.00012481	0.00023204	sp|K7LSB9|PP914_SOYBN Protein PROPEP914 OS=Glycine max GN=PROPEP914 PE=1 SV=1//1.58311e-32
Glyma.08G070700.Wm82.a2.v1	8.6006	1.2087e-07	3.7237e-07	sp|Q8RXN0|AB11G_ARATH ABC transporter G family member 11 OS=Arabidopsis thaliana GN=ABCG11 PE=1 SV=1//1.59372e-179
Glyma.06G235700.Wm82.a2.v1	8.4149	0.00040983	0.00068315	-//-
Glyma.07G193000.Wm82.a2.v1	8.407	0.00042355	0.00070302	sp|Q40392|TMVRN_NICGU TMV resistance protein N OS=Nicotiana glutinosa GN=N PE=1 SV=1//5.48756e-14
Glyma.07G253600.Wm82.a2.v1	8.308	0.00063093	0.0010068	-//-
Glyma.08G181500.Wm82.a2.v1	8.2908	0.00067471	0.0010691	sp|Q9SZH2|PER43_ARATH Peroxidase 43 OS=Arabidopsis thaliana GN=PER43 PE=3 SV=2//2.22338e-149
Glyma.13G112400.Wm82.a2.v1	8.2647	0.00074641	0.0011698	sp|Q84QC2|ERF17_ARATH Ethylene-responsive transcription factor ERF017 OS=Arabidopsis thaliana GN=ERF017 PE=2 SV=1//1.33201e-53
Glyma.03G109100.Wm82.a2.v1	8.229	0.0008546	0.0013221	sp|Q93WY4|WRK12_ARATH Probable WRKY transcription factor 12 OS=Arabidopsis thaliana GN=WRKY12 PE=2 SV=1//6.82248e-68
Glyma.09G070200.Wm82.a2.v1	8.1739	0.0010486	0.0015871	sp|Q9ZUF7|LOR6_ARATH Protein LURP-one-related 6 OS=Arabidopsis thaliana GN=At2g05910 PE=2 SV=1//4.80157e-77
Glyma.01G204800.Wm82.a2.v1	8.1676	1.4703e-08	5.0721e-08	sp|O23547|EXLB1_ARATH Expansin-like B1 OS=Arabidopsis thaliana GN=EXLB1 PE=2 SV=2//5.09796e-109
Glyma.10G273300.Wm82.a2.v1	8.1645	0.0010852	0.001635	sp|Q9CA36|VQ8_ARATH VQ motif-containing protein 8, chloroplastic OS=Arabidopsis thaliana GN=VQ8 PE=2 SV=1//2.35867e-14
Glyma.11G252300.Wm82.a2.v1	8.1455	0.0011624	0.0017398	sp|O65874|MTF1_PEA MADS-box transcription factor 1 OS=Pisum sativum GN=MTF1 PE=2 SV=1//3.729e-142
Glyma.07G178100.Wm82.a2.v1	8.1242	0.00012929	0.00061687	-//-
Glyma.17G093500.Wm82.a2.v1	8.087	0.0014306	0.0020953	-//-
Glyma.16G090500.Wm82.a2.v1	8.067	0.0015338	0.002228	sp|Q94F39|AFP3_ARATH Ninja-family protein AFP3 OS=Arabidopsis thaliana GN=AFP3 PE=1 SV=1//1.45583e-22
Glyma.02G102800.Wm82.a2.v1	8.0467	0.0016448	0.0023702	sp|Q93XX5|Y5713_ARATH PI-PLC X domain-containing protein At5g67130 OS=Arabidopsis thaliana GN=At5g67130 PE=1 SV=1//2.12752e-139
Glyma.20G117000.Wm82.a2.v1	8.0135	1.6616e-07	1.2827e-06	sp|Q9LK95|MYB21_ARATH Transcription factor MYB21 OS=Arabidopsis thaliana GN=MYB21 PE=1 SV=1//9.92504e-62
Glyma.15G131300.Wm82.a2.v1	8.0051	0.0018929	0.0026884	-//-
Glyma.16G022500.Wm82.a2.v1	7.9946	0.0019609	0.0027722	sp|Q9T096|YIPL6_ARATH Protein yippee-like At4g27745 OS=Arabidopsis thaliana GN=At4g27745 PE=3 SV=2//1.35635e-07
Glyma.02G115100.Wm82.a2.v1	7.8729	0.0029029	0.003922	sp|Q9LMG8|SNP30_ARATH Putative SNAP25 homologous protein SNAP30 OS=Arabidopsis thaliana GN=SNAP30 PE=3 SV=1//1.63006e-118
Glyma.03G106000.Wm82.a2.v1	7.8379	3.1263e-05	6.537e-05	sp|Q40541|NPK1_TOBAC Mitogen-activated protein kinase kinase kinase NPK1 OS=Nicotiana tabacum GN=NPK1 PE=1 SV=1//1.35385e-44
Glyma.19G013700.Wm82.a2.v1	7.814	0.0034792	0.0046014	sp|Q67YE6|SAP12_ARATH Zinc finger AN1 domain-containing stress-associated protein 12 OS=Arabidopsis thaliana GN=SAP12 PE=2 SV=2//1.74895e-59
Glyma.09G084700.Wm82.a2.v1	7.7526	5.1014e-05	0.00010258	sp|Q84MA5|CAAT1_ARATH Cationic amino acid transporter 1 OS=Arabidopsis thaliana GN=CAT1 PE=1 SV=1//0
Glyma.14G091500.Wm82.a2.v1	7.7514	0.00064116	0.0026058	sp|Q9M2Y9|RAX3_ARATH Transcription factor RAX3 OS=Arabidopsis thaliana GN=RAX3 PE=2 SV=1//1.76167e-69
Glyma.10G198200.Wm82.a2.v1	7.7195	1.7549e-06	1.1662e-05	-//-
Glyma.10G006900.Wm82.a2.v1	7.7015	1.0621e-06	2.8607e-06	-//-
Glyma.06G303200.Wm82.a2.v1	7.6892	3.5036e-19	2.8547e-18	sp|P45456|ACEA1_SOYBN Isocitrate lyase 1 (Fragment) OS=Glycine max GN=ICL1 PE=2 SV=1//0
Glyma.08G216300.Wm82.a2.v1	7.662	8.3771e-05	0.00016141	sp|Q9C5D2|FBL4_ARATH F-box/LRR-repeat protein 4 OS=Arabidopsis thaliana GN=FBL4 PE=2 SV=1//6.62167e-13
Glyma.06G154300.Wm82.a2.v1	7.6001	0.0011297	0.0042904	sp|Q9LPL5|ODBA1_ARATH 2-oxoisovalerate dehydrogenase subunit alpha 1, mitochondrial OS=Arabidopsis thaliana GN=At1g21400 PE=2 SV=1//3.43982e-44
Glyma.01G099800.Wm82.a2.v1	7.5969	4.2217e-06	2.641e-05	sp|O04015|P5CS_ACTDE Delta-1-pyrroline-5-carboxylate synthase OS=Actinidia deliciosa PE=2 SV=1//0
Glyma.01G108200.Wm82.a2.v1	7.5795	0.00012885	0.00023877	sp|Q9SR40|LAC7_ARATH Laccase-7 OS=Arabidopsis thaliana GN=LAC7 PE=2 SV=1//0
Glyma.19G152100.Wm82.a2.v1	7.5653	0.0001385	0.00025515	sp|Q8RXC8|RBK2_ARATH Receptor-like cytosolic serine/threonine-protein kinase RBK2 OS=Arabidopsis thaliana GN=RBK2 PE=1 SV=1//1.73137e-133
Glyma.01G187500.Wm82.a2.v1	7.4228	0.00027728	0.00047923	sp|Q84WV8|NPRT2_ARATH Nicotinate phosphoribosyltransferase 2 OS=Arabidopsis thaliana GN=NAPRT2 PE=2 SV=1//0
Glyma.19G081700.Wm82.a2.v1	7.3828	1.113e-05	2.528e-05	sp|Q9SU30|CPR30_ARATH F-box protein CPR30 OS=Arabidopsis thaliana GN=CPR30 PE=1 SV=2//1.1488e-15
Glyma.12G156600.Wm82.a2.v1	7.2979	6.1312e-31	8.2752e-30	sp|P29024|CHIA_PHAAN Acidic endochitinase OS=Phaseolus angularis PE=2 SV=1//4.95755e-152
Glyma.02G059400.Wm82.a2.v1	7.1925	0.00076335	0.0011939	sp|Q9S7G2|GATL2_ARATH Probable galacturonosyltransferase-like 2 OS=Arabidopsis thaliana GN=GATL2 PE=2 SV=1//9.19888e-162
Glyma.03G069400.Wm82.a2.v1	7.191	1.6237e-10	1.8131e-09	sp|O04015|P5CS_ACTDE Delta-1-pyrroline-5-carboxylate synthase OS=Actinidia deliciosa PE=2 SV=1//0
Glyma.03G180900.Wm82.a2.v1	7.1414	6.0656e-10	2.4589e-09	sp|Q9ATM4|PIP27_MAIZE Aquaporin PIP2-7 OS=Zea mays GN=PIP2-7 PE=2 SV=1//7.13148e-158
Glyma.04G225400.Wm82.a2.v1	6.9946	0.0016539	0.0023805	sp|Q3SWY8|ZUFSP_BOVIN Zinc finger with UFM1-specific peptidase domain protein OS=Bos taurus GN=ZUFSP PE=2 SV=1//9.78271e-17
Glyma.16G013400.Wm82.a2.v1	6.9786	9.6424e-06	2.2156e-05	sp|Q9LUM1|LOR11_ARATH Protein LURP-one-related 11 OS=Arabidopsis thaliana GN=At3g14260 PE=2 SV=1//5.22202e-47
Glyma.12G083000.Wm82.a2.v1	6.9515	0.0019356	0.0027418	-//-
Glyma.14G188300.Wm82.a2.v1	6.9421	7.4393e-09	2.6606e-08	-//-
Glyma.14G153600.Wm82.a2.v1	6.9295	0.0020947	0.0029385	-//-
Glyma.15G226000.Wm82.a2.v1	6.9071	0.00018486	0.00033167	-//-
Glyma.11G077900.Wm82.a2.v1	6.8613	0.0026589	0.0036292	sp|F4IPI4|STR17_ARATH Rhodanese-like domain-containing protein 17 OS=Arabidopsis thaliana GN=STR17 PE=2 SV=1//1.0097e-46
Glyma.05G065700.Wm82.a2.v1	6.8407	1.7051e-11	8.0074e-11	sp|O23547|EXLB1_ARATH Expansin-like B1 OS=Arabidopsis thaliana GN=EXLB1 PE=2 SV=2//1.76411e-67
Glyma.11G219800.Wm82.a2.v1	6.826	0.0029981	0.004033	sp|O64782|SD129_ARATH G-type lectin S-receptor-like serine/threonine-protein kinase SD1-29 OS=Arabidopsis thaliana GN=SD129 PE=1 SV=1//1.03799e-138
Glyma.14G080500.Wm82.a2.v1	6.7816	0.00034487	0.00058383	sp|P52711|CBP23_HORVU Serine carboxypeptidase II-3 OS=Hordeum vulgare GN=CXP;2-3 PE=2 SV=1//1.22151e-164
Glyma.20G151700.Wm82.a2.v1	6.7315	0.00043684	0.000723	-//-
Glyma.15G025400.Wm82.a2.v1	6.7273	5.0189e-05	0.00010102	sp|Q9SF32|IQD1_ARATH Protein IQ-DOMAIN 1 OS=Arabidopsis thaliana GN=IQD1 PE=1 SV=1//2.96839e-08
Glyma.14G124800.Wm82.a2.v1	6.6797	0.00055416	0.00089585	sp|Q8LGD5|MKS1_ARATH Protein MKS1 OS=Arabidopsis thaliana GN=MKS1 PE=1 SV=2//1.25811e-09
Glyma.02G111900.Wm82.a2.v1	6.6259	0.00070407	0.0011099	-//-
Glyma.17G036300.Wm82.a2.v1	6.6153	1.2196e-07	9.5766e-07	sp|F4HWQ8|CVIF1_ARATH Cell wall / vacuolar inhibitor of fructosidase 1 OS=Arabidopsis thaliana GN=C/VIF1 PE=1 SV=1//4.97096e-38
Glyma.11G157200.Wm82.a2.v1	6.5889	0.00082664	0.0012829	sp|Q8RYJ8|CML19_ORYSJ Putative calcium-binding protein CML19 OS=Oryza sativa subsp. japonica GN=CML19 PE=3 SV=1//1.59997e-31
Glyma.12G205700.Wm82.a2.v1	6.5612	0.0010174	0.0039298	sp|Q9ZWA1|C3H2_ARATH Zinc finger CCCH domain-containing protein 2 OS=Arabidopsis thaliana GN=At1g03790 PE=2 SV=1//5.3536e-71
Glyma.13G091300.Wm82.a2.v1	6.5582	0.00013408	0.00024755	-//-
Glyma.18G002900.Wm82.a2.v1	6.5286	1.669e-09	6.4562e-09	sp|O81852|AKH2_ARATH Bifunctional aspartokinase/homoserine dehydrogenase 2, chloroplastic OS=Arabidopsis thaliana GN=AKHSDH2 PE=1 SV=1//0
Glyma.13G279700.Wm82.a2.v1	6.5199	1.8732e-09	7.2185e-09	sp|Q40392|TMVRN_NICGU TMV resistance protein N OS=Nicotiana glutinosa GN=N PE=1 SV=1//1.71689e-13
Glyma.16G142100.Wm82.a2.v1	6.4981	2.9322e-05	6.1619e-05	sp|O64823|MCU2_ARATH Calcium uniporter protein 2, mitochondrial OS=Arabidopsis thaliana GN=At2g23790 PE=2 SV=1//7.92865e-112
Glyma.18G022600.Wm82.a2.v1	6.4719	0.0013438	0.0019832	-//-
Glyma.09G010800.Wm82.a2.v1	6.4385	0.00025405	0.00044295	sp|Q8LG88|TDT_ARATH Tonoplast dicarboxylate transporter OS=Arabidopsis thaliana GN=TDT PE=2 SV=2//8.37827e-68
Glyma.08G106400.Wm82.a2.v1	6.4307	0.0015826	0.0022899	sp|Q9LDN0|KN12A_ARATH Kinesin-like protein KIN12A OS=Arabidopsis thaliana GN=KIN12A PE=1 SV=1//1.04359e-161
Glyma.12G059200.Wm82.a2.v1	6.4085	7.8336e-09	2.7936e-08	sp|A7DY56|TRN1_COCOF Tropinone reductase OS=Cochlearia officinalis GN=TR PE=1 SV=1//2.67015e-118
Glyma.11G253200.Wm82.a2.v1	6.3909	0.00032357	0.00055113	sp|Q8L7Y8|KN12B_ARATH Kinesin-like protein KIN12B OS=Arabidopsis thaliana GN=KIN12B PE=1 SV=1//0
Glyma.03G242200.Wm82.a2.v1	6.3861	5.9951e-05	0.00011889	sp|Q5XQC7|BON3_ARATH Protein BONZAI 3 OS=Arabidopsis thaliana GN=BON3 PE=1 SV=1//0
Glyma.07G197100.Wm82.a2.v1	6.3556	0.0021111	0.0029564	-//-
Glyma.06G263100.Wm82.a2.v1	6.2787	4.8441e-08	1.5653e-07	sp|Q0DA21|BGL25_ORYSJ Beta-glucosidase 25 OS=Oryza sativa subsp. japonica GN=BGLU25 PE=2 SV=2//0
Glyma.01G234900.Wm82.a2.v1	6.2717	0.00011872	0.00022168	sp|Q9ZQI8|NLTL2_ARATH Non-specific lipid-transfer protein-like protein At2g13820 OS=Arabidopsis thaliana GN=At2g13820 PE=1 SV=1//5.30872e-10
Glyma.16G131200.Wm82.a2.v1	6.2647	2.6082e-05	5.5405e-05	sp|Q42600|C84A1_ARATH Cytochrome P450 84A1 OS=Arabidopsis thaliana GN=CYP84A1 PE=1 SV=1//0
Glyma.14G172200.Wm82.a2.v1	6.229	0.00015139	0.00027662	-//-
Glyma.04G108800.Wm82.a2.v1	6.2245	1.7142e-06	4.4645e-06	sp|Q84PP7|MXMT2_COFAR Monomethylxanthine methyltransferase 2 OS=Coffea arabica GN=MXMT2 PE=1 SV=1//4.22442e-65
Glyma.16G021000.Wm82.a2.v1	6.2229	3.6633e-09	3.5128e-08	sp|Q9M276|ATB12_ARATH Homeobox-leucine zipper protein ATHB-12 OS=Arabidopsis thaliana GN=ATHB-12 PE=2 SV=1//9.58309e-60
Glyma.06G302400.Wm82.a2.v1	6.1387	1.4562e-05	3.2376e-05	-//-
Glyma.18G001300.Wm82.a2.v1	6.1359	0.0010612	0.0016033	sp|Q9SFU3|PPA15_ARATH Purple acid phosphatase 15 OS=Arabidopsis thaliana GN=PAP15 PE=1 SV=1//0
Glyma.14G157400.Wm82.a2.v1	6.1221	1.6433e-05	3.616e-05	sp|Q39111|GAOX2_ARATH Gibberellin 20 oxidase 2 OS=Arabidopsis thaliana GN=GA20OX2 PE=2 SV=1//1.22065e-128
Glyma.19G217700.Wm82.a2.v1	6.1166	4.6458e-09	1.7043e-08	sp|Q93XK2|STSYN_PEA Stachyose synthase OS=Pisum sativum GN=STS1 PE=1 SV=1//0
Glyma.04G153400.Wm82.a2.v1	6.0104	1.0018e-05	2.2969e-05	sp|Q9ZU51|RHA2B_ARATH Probable E3 ubiquitin-protein ligase RHA2B OS=Arabidopsis thaliana GN=RHA2B PE=1 SV=2//1.86141e-13
Glyma.03G137500.Wm82.a2.v1	6.0051	0.0018274	0.0026044	sp|Q8VZ42|SAP11_ARATH Zinc finger AN1 and C2H2 domain-containing stress-associated protein 11 OS=Arabidopsis thaliana GN=SAP11 PE=2 SV=1//1.32848e-115
Glyma.18G104100.Wm82.a2.v1	5.9565	1.0562e-06	2.8461e-06	sp|O64470|SHT_ARATH Spermidine hydroxycinnamoyl transferase OS=Arabidopsis thaliana GN=SHT PE=1 SV=1//5.33292e-104
Glyma.12G136400.Wm82.a2.v1	5.9522	1.0996e-06	2.9553e-06	sp|Q8LDI5|CXXS1_ARATH Thioredoxin-like protein CXXS1 OS=Arabidopsis thaliana GN=CXXS1 PE=2 SV=2//5.62625e-42
Glyma.07G040000.Wm82.a2.v1	5.9086	1.6462e-06	4.301e-06	-//-
Glyma.13G358800.Wm82.a2.v1	5.9071	6.3652e-07	1.7652e-06	sp|Q9CA93|BAC2_ARATH Mitochondrial arginine transporter BAC2 OS=Arabidopsis thaliana GN=BAC2 PE=1 SV=1//1.07829e-139
Glyma.11G147900.Wm82.a2.v1	5.8906	7.4795e-07	2.0547e-06	sp|Q9SCV4|BGAL8_ARATH Beta-galactosidase 8 OS=Arabidopsis thaliana GN=BGAL8 PE=2 SV=2//0
Glyma.06G195500.Wm82.a2.v1	5.8613	0.0031708	0.0042355	sp|Q9FLJ2|NC100_ARATH NAC domain-containing protein 100 OS=Arabidopsis thaliana GN=NAC100 PE=2 SV=1//1.06715e-131
Glyma.08G325600.Wm82.a2.v1	5.8044	0.0012496	0.0018582	sp|Q6ICW6|WNK11_ARATH Probable serine/threonine-protein kinase WNK11 OS=Arabidopsis thaliana GN=WNK11 PE=2 SV=1//4.45879e-178
Glyma.13G149000.Wm82.a2.v1	5.7935	4.5396e-06	1.1029e-05	sp|P20075|LEAD8_DAUCA Embryonic protein DC-8 OS=Daucus carota PE=3 SV=1//2.7728e-09
Glyma.20G053700.Wm82.a2.v1	5.7645	5.798e-06	1.3852e-05	sp|O24370|LOX21_SOLTU Linoleate 13S-lipoxygenase 2-1, chloroplastic OS=Solanum tuberosum GN=LOX2.1 PE=1 SV=1//0
Glyma.12G234900.Wm82.a2.v1	5.7609	8.8214e-07	2.4011e-06	-//-
Glyma.03G197300.Wm82.a2.v1	5.7551	0.0015443	0.0022416	sp|O23826|K125_TOBAC 125 kDa kinesin-related protein OS=Nicotiana tabacum GN=TKRP125 PE=1 SV=1//0
Glyma.19G067600.Wm82.a2.v1	5.7551	0.0015443	0.0022416	-//-
Glyma.18G071700.Wm82.a2.v1	5.7469	2.8508e-06	7.167e-06	sp|Q9FF99|AAP7_ARATH Probable amino acid permease 7 OS=Arabidopsis thaliana GN=AAP7 PE=2 SV=1//6.58196e-168
Glyma.11G008000.Wm82.a2.v1	5.7218	0.00021729	0.00038382	sp|Q9ZQI8|NLTL2_ARATH Non-specific lipid-transfer protein-like protein At2g13820 OS=Arabidopsis thaliana GN=At2g13820 PE=1 SV=1//1.22181e-11
Glyma.19G018300.Wm82.a2.v1	5.6892	1.0711e-05	2.4415e-05	sp|Q42600|C84A1_ARATH Cytochrome P450 84A1 OS=Arabidopsis thaliana GN=CYP84A1 PE=1 SV=1//2.52468e-111
Glyma.02G136100.Wm82.a2.v1	5.6797	3.7141e-05	7.6633e-05	sp|Q39110|GAOX1_ARATH Gibberellin 20 oxidase 1 OS=Arabidopsis thaliana GN=GA20OX1 PE=2 SV=2//1.11289e-55
Glyma.13G181000.Wm82.a2.v1	5.6684	1.2622e-05	2.8384e-05	sp|P24805|TSJT1_TOBAC Stem-specific protein TSJT1 OS=Nicotiana tabacum GN=TSJT1 PE=2 SV=1//1.14121e-32
Glyma.12G215000.Wm82.a2.v1	5.6564	2.8827e-09	1.085e-08	sp|Q8LDI5|CXXS1_ARATH Thioredoxin-like protein CXXS1 OS=Arabidopsis thaliana GN=CXXS1 PE=2 SV=2//1.5414e-46
Glyma.16G116200.Wm82.a2.v1	5.6381	4.9599e-05	9.9899e-05	sp|Q5T5C0|STXB5_HUMAN Syntaxin-binding protein 5 OS=Homo sapiens GN=STXBP5 PE=1 SV=1//8.85957e-18
Glyma.18G200100.Wm82.a2.v1	5.632	5.1695e-05	0.00010381	sp|Q2XNS1|RN141_CANFA RING finger protein 141 OS=Canis familiaris GN=RNF141 PE=2 SV=1//2.20678e-07
Glyma.05G038700.Wm82.a2.v1	5.5829	5.5352e-05	0.00028535	-//-
Glyma.01G024800.Wm82.a2.v1	5.5592	0.00052399	0.00085138	sp|Q8VYN6|PFKA5_ARATH ATP-dependent 6-phosphofructokinase 5, chloroplastic OS=Arabidopsis thaliana GN=PFK5 PE=1 SV=1//0
Glyma.05G119100.Wm82.a2.v1	5.524	0.0003168	0.001383	sp|Q8VYI9|NLTL5_ARATH Non-specific lipid-transfer protein-like protein At5g64080 OS=Arabidopsis thaliana GN=At5g64080 PE=1 SV=1//6.88005e-37
Glyma.03G214000.Wm82.a2.v1	5.5091	0.00067516	0.0010694	sp|Q7DM58|AB4C_ARATH ABC transporter C family member 4 OS=Arabidopsis thaliana GN=ABCC4 PE=2 SV=2//6.19069e-105
Glyma.09G224500.Wm82.a2.v1	5.4966	4.5383e-05	9.215e-05	sp|Q6YM50|MAN5_SOLLC Mannan endo-1,4-beta-mannosidase 5 OS=Solanum lycopersicum GN=MAN5 PE=2 SV=1//0
Glyma.01G129700.Wm82.a2.v1	5.4921	0.0017733	0.0025341	sp|Q9LPW3|SCRM2_ARATH Transcription factor SCREAM2 OS=Arabidopsis thaliana GN=SCRM2 PE=1 SV=1//2.53768e-08
Glyma.11G153000.Wm82.a2.v1	5.4921	0.00073484	0.0011532	sp|Q40392|TMVRN_NICGU TMV resistance protein N OS=Nicotiana glutinosa GN=N PE=1 SV=1//5.01928e-129
Glyma.16G197800.Wm82.a2.v1	5.4921	0.0017733	0.0025341	sp|Q9LEX0|P2A13_ARATH F-box protein PP2-A13 OS=Arabidopsis thaliana GN=PP2A13 PE=1 SV=1//2.35896e-124
Glyma.20G009800.Wm82.a2.v1	5.482	0.0018509	0.0026357	sp|Q9LTH4|PCLL_ARATH Transcription factor BOA OS=Arabidopsis thaliana GN=BOA PE=2 SV=1//5.71588e-12
Glyma.12G237100.Wm82.a2.v1	5.4788	5.1403e-05	0.00010328	-//-
Glyma.06G208000.Wm82.a2.v1	5.4668	5.5858e-05	0.00011148	sp|P92976|SSL11_ARATH Protein STRICTOSIDINE SYNTHASE-LIKE 11 OS=Arabidopsis thaliana GN=SSL11 PE=2 SV=2//2.56957e-59
Glyma.11G124200.Wm82.a2.v1	5.4514	0.0021051	0.0029494	sp|Q2R9D2|Y1176_ORYSJ B3 domain-containing protein Os11g0197600 OS=Oryza sativa subsp. japonica GN=Os11g0197600 PE=2 SV=1//1.03188e-21
Glyma.19G042900.Wm82.a2.v1	5.4426	6.5969e-05	0.00012993	sp|Q6NKX1|PROD2_ARATH Proline dehydrogenase 2, mitochondrial OS=Arabidopsis thaliana GN=POX2 PE=2 SV=1//0
Glyma.16G075500.Wm82.a2.v1	5.4202	0.0023949	0.0033029	sp|Q59002|Y1607_METJA Uncharacterized glycosyltransferase MJ1607 OS=Methanocaldococcus jannaschii (strain ATCC 43067 / DSM 2661 / JAL-1 / JCM 10045 / NBRC 100440) GN=MJ1607 PE=3 SV=1//5.36291e-12
Glyma.08G118500.Wm82.a2.v1	5.4141	0.00015298	0.00071817	-//-
Glyma.13G242100.Wm82.a2.v1	5.4117	8.1247e-05	0.00015697	sp|P24805|TSJT1_TOBAC Stem-specific protein TSJT1 OS=Nicotiana tabacum GN=TSJT1 PE=2 SV=1//4.06607e-31
Glyma.14G114200.Wm82.a2.v1	5.4054	8.4706e-05	0.00016289	sp|F4JWR0|ACR2_ARATH ACT domain-containing protein ACR2 OS=Arabidopsis thaliana GN=ACR2 PE=3 SV=1//0
Glyma.04G062600.Wm82.a2.v1	5.3798	0.00018576	0.00085748	sp|Q39262|ZFP3_ARATH Zinc finger protein 3 OS=Arabidopsis thaliana GN=ZFP3 PE=2 SV=1//3.40901e-38
Glyma.14G083600.Wm82.a2.v1	5.3774	0.0028457	0.0038549	sp|Q9P979|FAEA_ASPAW Feruloyl esterase A OS=Aspergillus awamori GN=faeA PE=1 SV=3//3.34218e-09
Glyma.10G246500.Wm82.a2.v1	5.3081	0.00015861	0.0002885	sp|P25974|GLCB_SOYBN Beta-conglycinin, beta chain OS=Glycine max GN=CG-4 PE=1 SV=1//0
Glyma.14G218100.Wm82.a2.v1	5.2452	3.5828e-05	0.00019204	sp|Q8RUN2|LOG1_ARATH Cytokinin riboside 5&apos;-monophosphate phosphoribohydrolase LOG1 OS=Arabidopsis thaliana GN=LOG1 PE=1 SV=1//1.11977e-100
Glyma.07G154700.Wm82.a2.v1	5.2253	0.00026259	0.0004564	-//-
Glyma.08G093600.Wm82.a2.v1	5.221	1.2645e-06	3.367e-06	sp|Q8S341|PPA7_ARATH Purple acid phosphatase 7 OS=Arabidopsis thaliana GN=PAP7 PE=2 SV=1//2.63637e-143
Glyma.08G196600.Wm82.a2.v1	5.221	0.0006123	0.00097974	-//-
Glyma.04G020700.Wm82.a2.v1	5.217	7.8325e-05	0.00015195	sp|Q9SGS5|Y1607_ARATH Uncharacterized protein At1g76070 OS=Arabidopsis thaliana GN=At1g76070 PE=1 SV=1//1.66062e-16
Glyma.13G261100.Wm82.a2.v1	5.2048	0.00066654	0.0010576	sp|Q9LUD6|PP230_ARATH Pentatricopeptide repeat-containing protein At3g14580, mitochondrial OS=Arabidopsis thaliana GN=At3g14580 PE=2 SV=1//3.41241e-23
Glyma.15G114000.Wm82.a2.v1	5.2038	0.00029796	0.00051113	-//-
Glyma.07G079600.Wm82.a2.v1	5.2005	5.6235e-08	1.8016e-07	-//-
Glyma.09G169300.Wm82.a2.v1	5.1966	0.00069545	0.0010981	sp|Q9FDW1|MYB44_ARATH Transcription factor MYB44 OS=Arabidopsis thaliana GN=MYB44 PE=2 SV=1//1.96788e-33
Glyma.04G237900.Wm82.a2.v1	5.1925	0.0014133	0.002074	sp|Q9FWQ2|TPP2_ORYSJ Probable trehalose-phosphate phosphatase 2 OS=Oryza sativa subsp. japonica GN=TPP2 PE=1 SV=1//7.8935e-116
Glyma.07G178200.Wm82.a2.v1	5.192	5.1376e-05	0.00026654	-//-
Glyma.06G215200.Wm82.a2.v1	5.1692	7.8172e-06	1.8214e-05	sp|O48786|C734A_ARATH Cytochrome P450 734A1 OS=Arabidopsis thaliana GN=CYP734A1 PE=2 SV=1//0
Glyma.06G005100.Wm82.a2.v1	5.1517	1.0363e-07	3.2138e-07	sp|Q8W171|CYP1_SOYBN Peptidyl-prolyl cis-trans isomerase 1 OS=Glycine max GN=Cyp1 PE=2 SV=1//2.71429e-103
Glyma.13G134100.Wm82.a2.v1	5.1449	0.00041761	0.00069461	sp|Q9LZD3|E70A1_ARATH Exocyst complex component EXO70A1 OS=Arabidopsis thaliana GN=EXO70A1 PE=1 SV=1//6.25627e-41
Glyma.19G033900.Wm82.a2.v1	5.1295	2.7332e-10	1.1415e-09	sp|Q69F95|C85A_PHAVU Cytochrome P450 85A OS=Phaseolus vulgaris GN=BA13 PE=3 SV=2//0
Glyma.08G180100.Wm82.a2.v1	5.1145	0.00049458	0.00080862	sp|Q9SDN0|DNJ20_ARATH Chaperone protein dnaJ 20, chloroplastic OS=Arabidopsis thaliana GN=ATJ20 PE=1 SV=2//1.36252e-14
Glyma.13G169700.Wm82.a2.v1	5.1145	0.00049458	0.00080862	sp|Q9FM10|SWET5_ARATH Bidirectional sugar transporter SWEET5 OS=Arabidopsis thaliana GN=SWEET5 PE=2 SV=2//2.55612e-90
Glyma.10G187000.Wm82.a2.v1	5.0991	0.00053828	0.00087328	sp|Q9LTC6|ERF95_ARATH Ethylene-responsive transcription factor ERF095 OS=Arabidopsis thaliana GN=ERF095 PE=1 SV=1//1.42549e-18
Glyma.08G045300.Wm82.a2.v1	5.077	0.0023662	0.003267	-//-
Glyma.02G198300.Wm82.a2.v1	5.0756	0.00061123	0.00097857	sp|Q8GW29|LOG7_ARATH Cytokinin riboside 5&apos;-monophosphate phosphoribohydrolase LOG7 OS=Arabidopsis thaliana GN=LOG7 PE=1 SV=2//4.59738e-116
Glyma.02G258400.Wm82.a2.v1	5.069	0.00070627	0.0011128	-//-
Glyma.06G154200.Wm82.a2.v1	5.0677	0.0006377	0.001016	sp|Q9SIT5|CHX15_ARATH Cation/H(+) antiporter 15 OS=Arabidopsis thaliana GN=CHX15 PE=2 SV=1//0
Glyma.09G049300.Wm82.a2.v1	5.0677	0.0006377	0.001016	sp|P93147|C81E1_GLYEC Isoflavone 2&apos;-hydroxylase OS=Glycyrrhiza echinata GN=CYP81E1 PE=1 SV=2//0
Glyma.03G194200.Wm82.a2.v1	5.0437	0.00072426	0.0011381	sp|Q9LXI7|PPA20_ARATH Probable purple acid phosphatase 20 OS=Arabidopsis thaliana GN=PAP20 PE=2 SV=1//0
Glyma.19G018400.Wm82.a2.v1	5.0364	0.0028118	0.0038171	sp|P50699|TLPH_ARATH Thaumatin-like protein OS=Arabidopsis thaliana GN=At1g18250 PE=2 SV=2//4.59311e-70
Glyma.11G252100.Wm82.a2.v1	5.0261	0.0029359	0.0039635	-//-
Glyma.12G175000.Wm82.a2.v1	5.0194	0.00082268	0.0012771	sp|Q9SL29|CNG15_ARATH Putative cyclic nucleotide-gated ion channel 15 OS=Arabidopsis thaliana GN=CNGC15 PE=3 SV=1//0
Glyma.06G124400.Wm82.a2.v1	5.0193	1.5369e-05	3.4012e-05	sp|Q8LGD5|MKS1_ARATH Protein MKS1 OS=Arabidopsis thaliana GN=MKS1 PE=1 SV=2//1.33099e-17
Glyma.05G174800.Wm82.a2.v1	4.973	6.2502e-06	3.8076e-05	-//-
Glyma.01G140700.Wm82.a2.v1	4.927	0.0025073	0.0034403	sp|Q8VZG8|Y4885_ARATH Probable LRR receptor-like serine/threonine-protein kinase At4g08850 OS=Arabidopsis thaliana GN=At4g08850 PE=2 SV=3//7.09525e-81
Glyma.U014000.Wm82.a2.v1	4.9262	0.0013141	0.0019441	sp|Q9LH50|RAA4D_ARATH Ras-related protein RABA4d OS=Arabidopsis thaliana GN=RABA4D PE=1 SV=1//2.24784e-140
Glyma.08G109100.Wm82.a2.v1	4.9259	5.0539e-46	1.0184e-44	sp|Q9LIS3|GAE6_ARATH UDP-glucuronate 4-epimerase 6 OS=Arabidopsis thaliana GN=GAE6 PE=1 SV=1//0
Glyma.15G156100.Wm82.a2.v1	4.9221	0.00049674	0.00081169	sp|P93147|C81E1_GLYEC Isoflavone 2&apos;-hydroxylase OS=Glycyrrhiza echinata GN=CYP81E1 PE=1 SV=2//0
Glyma.08G180300.Wm82.a2.v1	4.9175	0.0013713	0.0020183	sp|Q9SDN0|DNJ20_ARATH Chaperone protein dnaJ 20, chloroplastic OS=Arabidopsis thaliana GN=ATJ20 PE=1 SV=2//1.24991e-14
Glyma.06G088400.Wm82.a2.v1	4.9092	0.00032264	0.0014062	sp|Q9SGP2|HSL1_ARATH Receptor-like protein kinase HSL1 OS=Arabidopsis thaliana GN=HSL1 PE=2 SV=1//0
Glyma.16G212300.Wm82.a2.v1	4.8971	0.002853	0.0038639	sp|Q40392|TMVRN_NICGU TMV resistance protein N OS=Nicotiana glutinosa GN=N PE=1 SV=1//9.65872e-144
Glyma.01G186200.Wm82.a2.v1	4.8854	0.00086105	0.0033893	sp|O81360|ABA2_PRUAR Zeaxanthin epoxidase, chloroplastic OS=Prunus armeniaca PE=2 SV=1//0
Glyma.07G050300.Wm82.a2.v1	4.8767	0.00064002	0.001019	sp|Q9C9G4|ENDO2_ARATH Endonuclease 2 OS=Arabidopsis thaliana GN=ENDO2 PE=1 SV=1//2.80903e-111
Glyma.16G055900.Wm82.a2.v1	4.8586	5.5498e-05	0.00011083	sp|Q96509|PER55_ARATH Peroxidase 55 OS=Arabidopsis thaliana GN=PER55 PE=1 SV=1//2.71539e-144
Glyma.18G278700.Wm82.a2.v1	4.8453	0.0019301	0.0027356	-//-
Glyma.17G244000.Wm82.a2.v1	4.8173	0.0021946	0.0030607	sp|O48723|PLP2_ARATH Patatin-like protein 2 OS=Arabidopsis thaliana GN=PLP2 PE=1 SV=1//0
Glyma.02G258700.Wm82.a2.v1	4.8071	0.0003491	0.00059052	-//-
Glyma.06G112200.Wm82.a2.v1	4.7912	9.1323e-05	0.00017431	sp|Q501F8|WTR32_ARATH WAT1-related protein At4g08300 OS=Arabidopsis thaliana GN=At4g08300 PE=2 SV=1//6.95077e-166
Glyma.03G031200.Wm82.a2.v1	4.7833	3.7594e-05	7.7465e-05	sp|Q9LIP3|C71BY_ARATH Cytochrome P450 71B37 OS=Arabidopsis thaliana GN=CYP71B37 PE=3 SV=2//2.41519e-75
Glyma.15G275400.Wm82.a2.v1	4.7797	0.00057998	0.0023813	sp|P35336|PGLR_ACTDE Polygalacturonase OS=Actinidia deliciosa PE=2 SV=1//2.88553e-163
Glyma.18G116200.Wm82.a2.v1	4.7792	0.0004129	0.00068753	-//-
Glyma.13G324400.Wm82.a2.v1	4.7596	0.0028383	0.0038464	sp|Q8L817|ATCA7_ARATH Alpha carbonic anhydrase 7 OS=Arabidopsis thaliana GN=ACA7 PE=2 SV=1//1.31165e-108
Glyma.07G005400.Wm82.a2.v1	4.7568	0.0012079	0.0018016	-//-
Glyma.07G074000.Wm82.a2.v1	4.7497	0.0029628	0.0039901	sp|P23548|GUN_PAEPO Endoglucanase OS=Paenibacillus polymyxa PE=3 SV=2//3.86813e-15
Glyma.11G021100.Wm82.a2.v1	4.7434	0.00016922	0.00078795	sp|P22503|GUN_PHAVU Endoglucanase OS=Phaseolus vulgaris PE=2 SV=2//0
Glyma.13G292100.Wm82.a2.v1	4.74	0.00020747	0.00036802	sp|P43935|Y077_HAEIN Uncharacterized protein HI_0077 OS=Haemophilus influenzae (strain ATCC 51907 / DSM 11121 / KW20 / Rd) GN=HI_0077 PE=4 SV=1//6.93161e-18
Glyma.06G006500.Wm82.a2.v1	4.7398	0.0030927	0.004145	sp|P33080|AX10A_SOYBN Auxin-induced protein X10A OS=Glycine max PE=2 SV=1//9.05232e-37
Glyma.09G025100.Wm82.a2.v1	4.7315	6.0046e-06	1.4306e-05	sp|Q9SUC0|3HIDH_ARATH Probable 3-hydroxyisobutyrate dehydrogenase, mitochondrial OS=Arabidopsis thaliana GN=At4g20930 PE=2 SV=3//9.89253e-163
Glyma.18G015000.Wm82.a2.v1	4.723	0.0014313	0.0020961	-//-
Glyma.11G144900.Wm82.a2.v1	4.7198	0.0033702	0.0044754	sp|Q7XWK5|SAG39_ORYSJ Senescence-specific cysteine protease SAG39 OS=Oryza sativa subsp. japonica GN=SAG39 PE=2 SV=2//4.70093e-148
Glyma.15G142400.Wm82.a2.v1	4.7198	7.3476e-16	4.8896e-15	sp|P23535|E13B_PHAVU Glucan endo-1,3-beta-glucosidase, basic isoform OS=Phaseolus vulgaris PE=2 SV=1//0
Glyma.08G172800.Wm82.a2.v1	4.7097	0.0035181	0.0046464	-//-
Glyma.05G168800.Wm82.a2.v1	4.6997	3.0008e-05	6.2963e-05	sp|O04086|Y1105_ARATH Probable receptor-like protein kinase At1g11050 OS=Arabidopsis thaliana GN=At1g11050 PE=2 SV=1//0
Glyma.14G100600.Wm82.a2.v1	4.6995	0.0036727	0.0048318	sp|Q9LXA5|LRK91_ARATH L-type lectin-domain containing receptor kinase IX.1 OS=Arabidopsis thaliana GN=LECRK91 PE=2 SV=1//5.98924e-164
Glyma.07G258200.Wm82.a2.v1	4.6956	0.0025703	0.0035184	sp|Q5KTS5|GRDH_DAUCA Glucose and ribitol dehydrogenase OS=Daucus carota GN=CAISE5 PE=2 SV=1//3.25211e-139
Glyma.10G092100.Wm82.a2.v1	4.6441	0.000165	0.00029905	sp|Q41558|HBP1C_WHEAT Transcription factor HBP-1b(c1) (Fragment) OS=Triticum aestivum PE=1 SV=2//1.04943e-123
Glyma.08G298800.Wm82.a2.v1	4.6375	0.0033224	0.0044199	-//-
Glyma.03G226900.Wm82.a2.v1	4.6303	2.0154e-06	5.1886e-06	-//-
Glyma.08G128900.Wm82.a2.v1	4.6276	0.0034678	0.0045874	sp|C0LGP4|Y3475_ARATH Probable LRR receptor-like serine/threonine-protein kinase At3g47570 OS=Arabidopsis thaliana GN=At3g47570 PE=2 SV=1//0
Glyma.14G189500.Wm82.a2.v1	4.6276	4.1348e-07	1.181e-06	sp|Q94BT9|ATOX1_ARATH Copper transport protein ATX1 OS=Arabidopsis thaliana GN=ATX1 PE=1 SV=1//4.59313e-08
Glyma.04G070500.Wm82.a2.v1	4.6161	0.0015735	0.0022779	sp|Q945B6|AOP1L_ARATH Probable 2-oxoglutarate-dependent dioxygenase AOP1.2 OS=Arabidopsis thaliana GN=AOP1.2 PE=2 SV=1//3.31367e-59
Glyma.18G026500.Wm82.a2.v1	4.5625	0.00013096	0.00024235	sp|Q9ZWQ9|FLS_CITUN Flavonol synthase/flavanone 3-hydroxylase OS=Citrus unshiu GN=FLS PE=1 SV=1//2.56545e-76
Glyma.07G138000.Wm82.a2.v1	4.5611	0.00042517	0.00070564	-//-
Glyma.13G333900.Wm82.a2.v1	4.5347	2.4293e-05	5.1879e-05	sp|Q2HU65|H2A2_MEDTR Probable histone H2A.2 OS=Medicago truncatula GN=MtrDRAFT_AC149210g4v1 PE=3 SV=1//2.23453e-53
Glyma.02G283900.Wm82.a2.v1	4.5091	2.9589e-12	1.4967e-11	sp|O80852|GSTF9_ARATH Glutathione S-transferase F9 OS=Arabidopsis thaliana GN=GSTF9 PE=1 SV=1//3.55301e-97
Glyma.05G173400.Wm82.a2.v1	4.4949	7.8527e-08	2.4726e-07	sp|P54583|GUN1_ACIC1 Endoglucanase E1 OS=Acidothermus cellulolyticus (strain ATCC 43068 / 11B) GN=Acel_0614 PE=1 SV=1//1.66836e-12
Glyma.04G250600.Wm82.a2.v1	4.4729	3.8365e-05	0.00020452	sp|Q501F8|WTR32_ARATH WAT1-related protein At4g08300 OS=Arabidopsis thaliana GN=At4g08300 PE=2 SV=1//8.42386e-165
Glyma.08G038400.Wm82.a2.v1	4.4718	0.00012764	0.00061086	sp|Q3E9B4|OFP8_ARATH Transcription repressor OFP8 OS=Arabidopsis thaliana GN=OFP8 PE=2 SV=1//6.43979e-27
Glyma.09G040600.Wm82.a2.v1	4.4642	1.3976e-18	2.8425e-17	sp|P52779|L18B_LUPLU Protein LlR18B OS=Lupinus luteus GN=LLR18B PE=1 SV=1//8.65781e-70
Glyma.17G241000.Wm82.a2.v1	4.4573	0.002318	0.0032103	sp|Q9FUA4|SPT_ARATH Transcription factor SPATULA OS=Arabidopsis thaliana GN=SPT PE=1 SV=1//1.39693e-25
Glyma.18G266200.Wm82.a2.v1	4.413	6.7255e-05	0.00013235	sp|P68428|H32_WHEAT Histone H3.2 OS=Triticum aestivum PE=1 SV=2//2.54902e-93
Glyma.16G115500.Wm82.a2.v1	4.4077	0.00019184	0.00034288	sp|O14197|YDQ4_SCHPO Uncharacterized transporter C5D6.04 OS=Schizosaccharomyces pombe (strain 972 / ATCC 24843) GN=SPAC5D6.04 PE=3 SV=1//7.71906e-09
Glyma.19G257300.Wm82.a2.v1	4.3887	0.001182	0.0044614	sp|Q9SK08|LBD11_ARATH LOB domain-containing protein 11 OS=Arabidopsis thaliana GN=LBD11 PE=2 SV=2//5.0331e-40
Glyma.07G265500.Wm82.a2.v1	4.3828	0.0012166	0.0045784	-//-
Glyma.20G123500.Wm82.a2.v1	4.3607	4.8444e-08	4.0049e-07	sp|Q8GXM8|MATE7_ARATH MATE efflux family protein 7 OS=Arabidopsis thaliana GN=DTXL3 PE=2 SV=1//3.11588e-139
Glyma.10G271900.Wm82.a2.v1	4.3467	0.00055367	0.00089539	sp|Q9M9C5|Y1680_ARATH Probable leucine-rich repeat receptor-like protein kinase At1g68400 OS=Arabidopsis thaliana GN=At1g68400 PE=2 SV=1//0
Glyma.07G243100.Wm82.a2.v1	4.3375	7.2334e-06	4.3639e-05	-//-
Glyma.11G212300.Wm82.a2.v1	4.3294	0.00053399	0.0022108	sp|Q9FN03|UVR8_ARATH Ultraviolet-B receptor UVR8 OS=Arabidopsis thaliana GN=UVR8 PE=1 SV=1//3.7644e-08
Glyma.14G054100.Wm82.a2.v1	4.3278	0.00017798	0.00032035	sp|Q6DEL1|S38A7_DANRE Putative sodium-coupled neutral amino acid transporter 7 OS=Danio rerio GN=slc38a7 PE=2 SV=1//1.40606e-20
Glyma.17G046600.Wm82.a2.v1	4.3034	7.7024e-07	5.3954e-06	sp|Q9LMA1|FMO1_ARATH Probable flavin-containing monooxygenase 1 OS=Arabidopsis thaliana GN=FMO1 PE=2 SV=1//0
Glyma.10G205600.Wm82.a2.v1	4.2937	1.8501e-07	5.5721e-07	sp|Q7XA72|AB21G_ARATH ABC transporter G family member 21 OS=Arabidopsis thaliana GN=ABCG21 PE=2 SV=2//0
Glyma.19G222000.Wm82.a2.v1	4.2879	0.0002366	0.00041525	sp|O80536|PIF3_ARATH Transcription factor PIF3 OS=Arabidopsis thaliana GN=PIF3 PE=1 SV=1//1.11262e-25
Glyma.20G167500.Wm82.a2.v1	4.2154	2.9858e-27	3.5396e-26	-//-
Glyma.19G210200.Wm82.a2.v1	4.1925	0.001367	0.0020131	sp|O22775|XXT2_ARATH Xyloglucan 6-xylosyltransferase 2 OS=Arabidopsis thaliana GN=XXT2 PE=1 SV=1//0
Glyma.01G229900.Wm82.a2.v1	4.1749	0.0019809	0.0027988	-//-
Glyma.02G306500.Wm82.a2.v1	4.1716	5.7265e-06	1.3691e-05	sp|Q6ICW6|WNK11_ARATH Probable serine/threonine-protein kinase WNK11 OS=Arabidopsis thaliana GN=WNK11 PE=2 SV=1//1.59042e-166
Glyma.16G059800.Wm82.a2.v1	4.1667	0.00031405	0.00053624	sp|Q949R9|MPC1_ARATH Mitochondrial pyruvate carrier 1 OS=Arabidopsis thaliana GN=MPC1 PE=3 SV=1//8.30882e-11
Glyma.04G032800.Wm82.a2.v1	4.1665	5.11e-06	3.1564e-05	-//-
Glyma.06G120300.Wm82.a2.v1	4.1644	2.5114e-18	1.946e-17	sp|Q84JL2|ODBA2_ARATH 2-oxoisovalerate dehydrogenase subunit alpha 2, mitochondrial OS=Arabidopsis thaliana GN=At5g09300 PE=1 SV=1//0
Glyma.14G060700.Wm82.a2.v1	4.155	0.001678	0.0024124	sp|Q9FEL8|LAX1_MEDTR Auxin transporter-like protein 1 OS=Medicago truncatula GN=LAX1 PE=2 SV=1//0
Glyma.19G214300.Wm82.a2.v1	4.1481	0.0010238	0.0015536	-//-
Glyma.18G172100.Wm82.a2.v1	4.0951	6.1503e-06	1.463e-05	sp|O48850|VA725_ARATH Vesicle-associated membrane protein 725 OS=Arabidopsis thaliana GN=VAMP725 PE=2 SV=2//2.58138e-93
Glyma.07G229500.Wm82.a2.v1	4.0938	2.6838e-05	5.6856e-05	sp|Q93Z27|CML45_ARATH Probable calcium-binding protein CML45 OS=Arabidopsis thaliana GN=CML45 PE=1 SV=1//1.96928e-22
Glyma.08G209000.Wm82.a2.v1	4.077	0.0032437	0.0043245	sp|Q5KS50|NPH3_ORYSJ Coleoptile phototropism protein 1 OS=Oryza sativa subsp. japonica GN=CPT1 PE=2 SV=1//3.40913e-65
Glyma.12G059300.Wm82.a2.v1	4.0741	4.2591e-05	0.00022495	sp|A7DY56|TRN1_COCOF Tropinone reductase OS=Cochlearia officinalis GN=TR PE=1 SV=1//3.98738e-115
Glyma.17G239100.Wm82.a2.v1	4.069	0.0026322	0.0035946	-//-
Glyma.05G129700.Wm82.a2.v1	4.0681	0.0013195	0.0049195	sp|Q9FL33|MCM3_ARATH DNA replication licensing factor MCM3 OS=Arabidopsis thaliana GN=MCM3 PE=1 SV=1//0
Glyma.03G070100.Wm82.a2.v1	4.0661	2.4916e-07	7.3705e-07	sp|Q0PGJ6|AKRC9_ARATH Aldo-keto reductase family 4 member C9 OS=Arabidopsis thaliana GN=AKR4C9 PE=1 SV=1//0
Glyma.15G011500.Wm82.a2.v1	4.0325	9.2046e-20	7.726e-19	sp|Q39002|TLC1_ARATH ADP,ATP carrier protein 1, chloroplastic OS=Arabidopsis thaliana GN=AATP1 PE=1 SV=2//0
Glyma.19G234100.Wm82.a2.v1	4.0318	0.00013377	0.00063593	sp|Q94F49|H2A5_ARATH Probable histone H2A.5 OS=Arabidopsis thaliana GN=At5g27670 PE=1 SV=1//3.59591e-50
Glyma.10G217300.Wm82.a2.v1	4.0012	3.4124e-05	0.00018345	sp|Q84TH5|AB25G_ARATH ABC transporter G family member 25 OS=Arabidopsis thaliana GN=ABCG25 PE=2 SV=1//0
Glyma.03G016100.Wm82.a2.v1	3.9718	0.00046064	0.00075834	sp|Q58FX0|BAP2_ARATH BON1-associated protein 2 OS=Arabidopsis thaliana GN=BAP2 PE=1 SV=1//5.7871e-11
Glyma.12G055200.Wm82.a2.v1	3.9558	8.6719e-08	6.9304e-07	sp|P68428|H32_WHEAT Histone H3.2 OS=Triticum aestivum PE=1 SV=2//2.54902e-93
Glyma.06G254700.Wm82.a2.v1	3.953	1.4175e-06	3.7397e-06	sp|Q45223|HBD_BRADU 3-hydroxybutyryl-CoA dehydrogenase OS=Bradyrhizobium diazoefficiens (strain JCM 10833 / IAM 13628 / NBRC 14792 / USDA 110) GN=hbdA PE=3 SV=1//7.43949e-104
Glyma.14G089800.Wm82.a2.v1	3.9357	0.001705	0.0024467	-//-
Glyma.09G253100.Wm82.a2.v1	3.914	5.2286e-08	4.2995e-07	sp|F4KBP5|CHR4_ARATH Protein CHROMATIN REMODELING 4 OS=Arabidopsis thaliana GN=CHR4 PE=2 SV=1//5.7527e-16
Glyma.20G203200.Wm82.a2.v1	3.8674	6.326e-12	3.1052e-11	sp|Q9LSW8|ETFB_ARATH Electron transfer flavoprotein subunit beta, mitochondrial OS=Arabidopsis thaliana GN=ETFB PE=1 SV=1//1.12068e-141
Glyma.02G248000.Wm82.a2.v1	3.8613	1.4035e-06	3.7067e-06	sp|Q0JHU5|ERG1_ORYSJ Elicitor-responsive protein 1 OS=Oryza sativa subsp. japonica GN=ERG1 PE=2 SV=1//1.14301e-44
Glyma.09G091900.Wm82.a2.v1	3.8552	0.00021462	0.0009767	sp|F4I9E1|NFD4_ARATH Protein NUCLEAR FUSION DEFECTIVE 4 OS=Arabidopsis thaliana GN=NFD4 PE=3 SV=1//7.2154e-11
Glyma.14G152000.Wm82.a2.v1	3.848	0.0015338	0.002228	sp|P29828|PDI_MEDSA Protein disulfide-isomerase OS=Medicago sativa GN=PDI PE=2 SV=1//5.49152e-13
Glyma.03G067800.Wm82.a2.v1	3.8384	9.3858e-05	0.00017873	-//-
Glyma.07G141300.Wm82.a2.v1	3.823	4.8801e-06	3.0207e-05	sp|Q8W453|DIRL1_ARATH Putative lipid-transfer protein DIR1 OS=Arabidopsis thaliana GN=DIR1 PE=1 SV=1//9.13493e-14
Glyma.01G190900.Wm82.a2.v1	3.8203	0.00019407	0.00089159	-//-
Glyma.06G249400.Wm82.a2.v1	3.8199	1.9616e-15	3.2637e-14	-//-
Glyma.15G068900.Wm82.a2.v1	3.787	0.00051033	0.00083161	-//-
Glyma.12G015300.Wm82.a2.v1	3.775	0.00027354	0.00047349	sp|Q9SK87|ADHL2_ARATH Alcohol dehydrogenase-like 2 OS=Arabidopsis thaliana GN=At1g22440 PE=2 SV=1//4.03357e-79
Glyma.16G045000.Wm82.a2.v1	3.7495	2.5565e-07	1.9227e-06	sp|Q39857|XTH1_SOYBN Xyloglucan endotransglucosylase/hydrolase 1 OS=Glycine max GN=XTH1 PE=2 SV=2//0
Glyma.09G047900.Wm82.a2.v1	3.7422	2.0789e-07	1.5815e-06	-//-
Glyma.07G011700.Wm82.a2.v1	3.7408	0.0016681	0.0023991	sp|Q67YC0|PPSP1_ARATH Inorganic pyrophosphatase 1 OS=Arabidopsis thaliana GN=PS2 PE=1 SV=1//5.68676e-103
Glyma.13G336700.Wm82.a2.v1	3.7205	0.0011325	0.0016997	sp|Q0WQX7|RBL1_ARATH RHOMBOID-like protein 1 OS=Arabidopsis thaliana GN=RBL1 PE=2 SV=1//3.6594e-139
Glyma.08G017000.Wm82.a2.v1	3.693	0.0030717	0.00412	-//-
Glyma.10G142100.Wm82.a2.v1	3.6868	0.00047198	0.0019753	sp|Q9SFF6|PAE12_ARATH Pectin acetylesterase 12 OS=Arabidopsis thaliana GN=PAE12 PE=2 SV=1//0
Glyma.16G217600.Wm82.a2.v1	3.6726	0.00026659	0.0004627	sp|Q9LIS2|RBG4_ARATH Glycine-rich RNA-binding protein 4, mitochondrial OS=Arabidopsis thaliana GN=RBG4 PE=2 SV=1//6.29944e-17
Glyma.18G228400.Wm82.a2.v1	3.662	9.7978e-05	0.00018588	sp|Q55B06|SPXS1_DICDI SPX and EXS domain-containing protein 1 OS=Dictyostelium discoideum GN=DDB_G0271664 PE=3 SV=2//2.48434e-38
Glyma.03G040900.Wm82.a2.v1	3.6592	0.00088484	0.001363	sp|Q9LZX1|LOR15_ARATH Protein LURP-one-related 15 OS=Arabidopsis thaliana GN=At5g01750 PE=1 SV=1//2.69818e-91
Glyma.08G227400.Wm82.a2.v1	3.6415	3.0292e-06	1.938e-05	sp|P68428|H32_WHEAT Histone H3.2 OS=Triticum aestivum PE=1 SV=2//2.54902e-93
Glyma.14G087200.Wm82.a2.v1	3.6413	8.9669e-74	7.8571e-72	sp|Q948Z4|SNAK1_SOLTU Snakin-1 OS=Solanum tuberosum GN=SN1 PE=1 SV=1//5.29715e-31
Glyma.06G235400.Wm82.a2.v1	3.6398	0.0018677	0.002657	-//-
Glyma.19G147500.Wm82.a2.v1	3.6368	0.003536	0.0046665	sp|O48520|DPOD2_ARATH DNA polymerase delta small subunit OS=Arabidopsis thaliana GN=POLD2 PE=2 SV=2//0
Glyma.07G086000.Wm82.a2.v1	3.6109	0.0025775	0.0035274	sp|Q8VZ80|PLT5_ARATH Polyol transporter 5 OS=Arabidopsis thaliana GN=PLT5 PE=1 SV=2//2.55647e-174
Glyma.14G212500.Wm82.a2.v1	3.6026	1.9183e-05	4.1689e-05	sp|Q9M8S6|SKOR_ARATH Potassium channel SKOR OS=Arabidopsis thaliana GN=SKOR PE=1 SV=1//0
Glyma.12G234300.Wm82.a2.v1	3.6008	3.4739e-21	3.1128e-20	sp|Q9SYM5|RHM1_ARATH Trifunctional UDP-glucose 4,6-dehydratase/UDP-4-keto-6-deoxy-D-glucose 3,5-epimerase/UDP-4-keto-L-rhamnose-reductase RHM1 OS=Arabidopsis thaliana GN=RHM1 PE=1 SV=1//0
Glyma.12G201500.Wm82.a2.v1	3.5921	2.8573e-05	6.0169e-05	sp|Q9SKT6|GAUTA_ARATH Probable galacturonosyltransferase 10 OS=Arabidopsis thaliana GN=GAUT10 PE=2 SV=2//0
Glyma.13G097300.Wm82.a2.v1	3.5912	2.6321e-06	6.6628e-06	sp|Q5XF57|Y5576_ARATH Probable receptor-like serine/threonine-protein kinase At5g57670 OS=Arabidopsis thaliana GN=At5g57670 PE=2 SV=1//7.18711e-117
Glyma.08G170400.Wm82.a2.v1	3.5365	1.6421e-09	6.3607e-09	sp|Q9LDD1|BRG3_ARATH Probable BOI-related E3 ubiquitin-protein ligase 3 OS=Arabidopsis thaliana GN=BRG3 PE=1 SV=1//1.15349e-44
Glyma.12G196200.Wm82.a2.v1	3.5307	0.0010242	0.0015541	sp|Q9LJB7|BBX32_ARATH B-box zinc finger protein 32 OS=Arabidopsis thaliana GN=BBX32 PE=1 SV=1//4.25341e-13
Glyma.17G245200.Wm82.a2.v1	3.5231	0.00097412	0.003784	sp|Q9FDW1|MYB44_ARATH Transcription factor MYB44 OS=Arabidopsis thaliana GN=MYB44 PE=2 SV=1//7.32361e-49
Glyma.15G002900.Wm82.a2.v1	3.5112	0.00046443	0.00076404	sp|Q9SAH3|Y1887_ARATH Putative receptor-like protein kinase At1g80870 OS=Arabidopsis thaliana GN=At1g80870 PE=3 SV=1//0
Glyma.13G047300.Wm82.a2.v1	3.5076	1.459e-05	3.2435e-05	sp|Q9LS01|AOC3_ARATH Allene oxide cyclase 3, chloroplastic OS=Arabidopsis thaliana GN=AOC3 PE=2 SV=1//1.81141e-73
Glyma.11G130900.Wm82.a2.v1	3.4947	4.2679e-06	2.6672e-05	sp|P68428|H32_WHEAT Histone H3.2 OS=Triticum aestivum PE=1 SV=2//2.54902e-93
Glyma.09G032900.Wm82.a2.v1	3.4943	3.5174e-07	1.0157e-06	sp|P22242|DRPE_CRAPL Desiccation-related protein PCC13-62 OS=Craterostigma plantagineum PE=2 SV=1//2.55392e-78
Glyma.15G272600.Wm82.a2.v1	3.4865	0.0013795	0.0020296	-//-
Glyma.13G098600.Wm82.a2.v1	3.4769	0.00014444	0.00068105	sp|O65570|VILI4_ARATH Villin-4 OS=Arabidopsis thaliana GN=VLN4 PE=1 SV=1//0
Glyma.04G026000.Wm82.a2.v1	3.4573	0.00033399	0.00056714	sp|Q9FXI5|IQD32_ARATH Protein IQ-DOMAIN 32 OS=Arabidopsis thaliana GN=IQD32 PE=1 SV=3//6.8745e-14
Glyma.20G133300.Wm82.a2.v1	3.4523	5.9675e-13	3.2046e-12	sp|Q9XJ35|CLPR1_ARATH ATP-dependent Clp protease proteolytic subunit-related protein 1, chloroplastic OS=Arabidopsis thaliana GN=CLPR1 PE=1 SV=1//6.25141e-176
Glyma.18G089700.Wm82.a2.v1	3.4409	0.0018551	0.0026405	sp|Q9MAU5|Y1049_ARATH Putative BPI/LBP family protein At1g04970 OS=Arabidopsis thaliana GN=At1g04970 PE=2 SV=1//2.58236e-150
Glyma.10G152000.Wm82.a2.v1	3.4358	0.00021913	0.00038676	sp|Q8L9P8|RLF33_ARATH Protein RALF-like 33 OS=Arabidopsis thaliana GN=RALFL33 PE=2 SV=1//1.64939e-38
Glyma.07G202500.Wm82.a2.v1	3.428	2.7155e-05	0.00014882	sp|P68428|H32_WHEAT Histone H3.2 OS=Triticum aestivum PE=1 SV=2//2.54902e-93
Glyma.14G174400.Wm82.a2.v1	3.4155	2.4442e-05	0.00013499	sp|Q54Q39|PP1R7_DICDI Protein phosphatase 1 regulatory subunit pprA OS=Dictyostelium discoideum GN=pprA PE=3 SV=1//4.72723e-07
Glyma.12G174900.Wm82.a2.v1	3.4147	4.2267e-20	9.1697e-19	sp|Q8RUN2|LOG1_ARATH Cytokinin riboside 5&apos;-monophosphate phosphoribohydrolase LOG1 OS=Arabidopsis thaliana GN=LOG1 PE=1 SV=1//2.08351e-117
Glyma.06G148300.Wm82.a2.v1	3.3919	3.0198e-05	6.3298e-05	sp|Q9FIB6|PS12A_ARATH 26S proteasome non-ATPase regulatory subunit 12 homolog A OS=Arabidopsis thaliana GN=RPN5A PE=1 SV=1//0
Glyma.15G256200.Wm82.a2.v1	3.3915	0.00089526	0.0013782	-//-
Glyma.08G267400.Wm82.a2.v1	3.3696	0.0028837	0.0038981	sp|P35135|UBC4_SOLLC Ubiquitin-conjugating enzyme E2-17 kDa OS=Solanum lycopersicum PE=2 SV=1//3.58691e-101
Glyma.01G005200.Wm82.a2.v1	3.3665	0.00055173	0.00089242	sp|Q9M0G0|GAGT3_ARATH Gamma-glutamyltranspeptidase 3 OS=Arabidopsis thaliana GN=GGT3 PE=2 SV=1//0
Glyma.19G158100.Wm82.a2.v1	3.3614	4.9648e-06	1.1989e-05	-//-
Glyma.10G223500.Wm82.a2.v1	3.3542	2.0579e-08	1.7845e-07	sp|Q94JQ6|CESA6_ARATH Cellulose synthase A catalytic subunit 6 [UDP-forming] OS=Arabidopsis thaliana GN=CESA6 PE=1 SV=2//0
Glyma.04G239700.Wm82.a2.v1	3.3465	3.3142e-07	2.4586e-06	sp|C0LGV1|RCH1_ARATH LRR receptor-like serine/threonine-protein kinase RCH1 OS=Arabidopsis thaliana GN=RCH1 PE=2 SV=1//0
Glyma.06G254900.Wm82.a2.v1	3.3442	2.836e-08	9.4328e-08	sp|Q9C5E5|DGK5_ARATH Diacylglycerol kinase 5 OS=Arabidopsis thaliana GN=DGK5 PE=2 SV=1//0
Glyma.14G141000.Wm82.a2.v1	3.3378	8.4867e-12	4.1131e-11	sp|Q08298|RD22_ARATH Dehydration-responsive protein RD22 OS=Arabidopsis thaliana GN=RD22 PE=2 SV=1//2.60466e-98
Glyma.19G247500.Wm82.a2.v1	3.329	4.5226e-10	1.851e-09	sp|Q9FLN9|PXG2_ARATH Peroxygenase 2 OS=Arabidopsis thaliana GN=PXG2 PE=1 SV=1//5.46778e-115
Glyma.15G264200.Wm82.a2.v1	3.2907	2.5473e-07	7.5288e-07	sp|Q9SSA7|GLIP5_ARATH GDSL esterase/lipase 5 OS=Arabidopsis thaliana GN=GLIP5 PE=2 SV=2//3.74084e-119
Glyma.13G099600.Wm82.a2.v1	3.2898	3.0625e-05	6.41e-05	sp|Q9SZW4|HMA2_ARATH Cadmium/zinc-transporting ATPase HMA2 OS=Arabidopsis thaliana GN=HMA2 PE=2 SV=1//0
Glyma.09G140700.Wm82.a2.v1	3.281	1.7508e-06	1.1638e-05	sp|Q8RXX9|ATL6_ARATH E3 ubiquitin-protein ligase ATL6 OS=Arabidopsis thaliana GN=ATL6 PE=1 SV=2//2.54769e-36
Glyma.08G132100.Wm82.a2.v1	3.2778	0.00022737	0.0010279	-//-
Glyma.18G018600.Wm82.a2.v1	3.2621	9.6642e-15	1.5498e-13	sp|Q9LW96|INO1_TOBAC Inositol-3-phosphate synthase OS=Nicotiana tabacum PE=2 SV=1//0
Glyma.10G142600.Wm82.a2.v1	3.261	3.1596e-05	0.00017108	sp|O80536|PIF3_ARATH Transcription factor PIF3 OS=Arabidopsis thaliana GN=PIF3 PE=1 SV=1//4.73466e-12
Glyma.03G005400.Wm82.a2.v1	3.2472	2.484e-05	0.00013714	sp|Q9LYT3|TT12_ARATH Protein TRANSPARENT TESTA 12 OS=Arabidopsis thaliana GN=TT12 PE=2 SV=1//1.17677e-89
Glyma.10G076100.Wm82.a2.v1	3.2116	0.0036508	0.0048052	sp|Q8RYD3|Y3158_ARATH B3 domain-containing protein At3g11580 OS=Arabidopsis thaliana GN=ARF32 PE=2 SV=1//2.8765e-57
Glyma.20G004900.Wm82.a2.v1	3.2076	7.5199e-05	0.0003764	sp|Q8H038|KATAM_ORYSJ Xyloglucan galactosyltransferase KATAMARI1 homolog OS=Oryza sativa subsp. japonica GN=Os03g0144800 PE=2 SV=1//6.1612e-103
Glyma.11G113300.Wm82.a2.v1	3.1832	0.0013381	0.004982	sp|Q5JKB0|MCM4_ORYSJ DNA replication licensing factor MCM4 OS=Oryza sativa subsp. japonica GN=MCM4 PE=3 SV=2//0
Glyma.01G187200.Wm82.a2.v1	3.1826	1.9789e-06	5.0999e-06	sp|Q93XX5|Y5713_ARATH PI-PLC X domain-containing protein At5g67130 OS=Arabidopsis thaliana GN=At5g67130 PE=1 SV=1//1.0179e-133
Glyma.06G148500.Wm82.a2.v1	3.1591	0.00054267	0.0022425	sp|Q9SJ20|RIR1_ARATH Ribonucleoside-diphosphate reductase large subunit OS=Arabidopsis thaliana GN=RNR1 PE=1 SV=1//0
Glyma.08G182100.Wm82.a2.v1	3.1477	1.3129e-08	4.5518e-08	sp|O48923|C71DA_SOYBN Cytochrome P450 71D10 OS=Glycine max GN=CYP71D10 PE=2 SV=1//0
Glyma.06G044400.Wm82.a2.v1	3.1462	6.275e-06	3.8204e-05	sp|Q948Z4|SNAK1_SOLTU Snakin-1 OS=Solanum tuberosum GN=SN1 PE=1 SV=1//2.0031e-31
Glyma.07G124500.Wm82.a2.v1	3.1414	0.00013057	0.00024168	sp|Q42525|HXK1_ARATH Hexokinase-1 OS=Arabidopsis thaliana GN=HXK1 PE=1 SV=2//0
Glyma.05G030400.Wm82.a2.v1	3.131	0.0014209	0.0020834	sp|Q9LV10|PTR53_ARATH Protein NRT1/ PTR FAMILY 2.11 OS=Arabidopsis thaliana GN=NPF2.11 PE=1 SV=1//0
Glyma.13G361200.Wm82.a2.v1	3.114	0.00014297	0.0006752	sp|P93830|IAA17_ARATH Auxin-responsive protein IAA17 OS=Arabidopsis thaliana GN=IAA17 PE=1 SV=2//1.98959e-56
Glyma.15G256300.Wm82.a2.v1	3.1024	0.0014951	0.0021779	-//-
Glyma.19G151400.Wm82.a2.v1	3.1018	4.3847e-05	0.00023063	sp|O65759|H2AX_CICAR Histone H2AX OS=Cicer arietinum GN=HIS2A PE=2 SV=1//1.69517e-56
Glyma.08G170700.Wm82.a2.v1	3.0998	0.0008118	0.0012617	-//-
Glyma.14G126700.Wm82.a2.v1	3.0965	2.4113e-05	5.1519e-05	sp|Q84MP7|H2AV3_ORYSJ Probable histone H2A variant 3 OS=Oryza sativa subsp. japonica GN=Os03g0743400 PE=2 SV=1//3.30982e-73
Glyma.01G112900.Wm82.a2.v1	3.066	1.2135e-14	1.9239e-13	sp|Q9FF86|DCR_ARATH BAHD acyltransferase DCR OS=Arabidopsis thaliana GN=DCR PE=2 SV=1//5.04761e-60
Glyma.U033600.Wm82.a2.v1	3.0547	5.9104e-05	0.00030309	sp|P0CG89|H4_SOYBN Histone H4 OS=Glycine max PE=3 SV=1//3.58019e-51
Glyma.08G234500.Wm82.a2.v1	3.0513	0.0021664	0.003026	sp|A4GSN8|NUA_ARATH Nuclear-pore anchor OS=Arabidopsis thaliana GN=NUA PE=1 SV=1//2.66466e-14
Glyma.08G362500.Wm82.a2.v1	3.0446	0.0030509	0.0040947	-//-
Glyma.10G094900.Wm82.a2.v1	3.0446	1.3746e-05	3.0702e-05	sp|F4J3G5|CTPA3_ARATH Carboxyl-terminal-processing peptidase 3, chloroplastic OS=Arabidopsis thaliana GN=CTPA3 PE=3 SV=1//0
Glyma.05G238200.Wm82.a2.v1	3.0437	0.0010084	0.003901	-//-
Glyma.12G011400.Wm82.a2.v1	3.0404	0.00022535	0.0010201	sp|Q9LY71|CKX6_ARATH Cytokinin dehydrogenase 6 OS=Arabidopsis thaliana GN=CKX6 PE=2 SV=2//0
Glyma.09G131400.Wm82.a2.v1	3.0277	0.00075733	0.001185	sp|Q8H0W3|RVE6_ARATH Protein REVEILLE 6 OS=Arabidopsis thaliana GN=RVE6 PE=2 SV=1//2.35653e-95
Glyma.17G149400.Wm82.a2.v1	3.0045	1.0168e-07	3.1555e-07	sp|Q8RY89|PI5K8_ARATH Phosphatidylinositol 4-phosphate 5-kinase 8 OS=Arabidopsis thaliana GN=PIP5K8 PE=1 SV=1//2.88437e-13
Glyma.06G115900.Wm82.a2.v1	3.0041	7.1172e-05	0.00035801	-//-
Glyma.01G139500.Wm82.a2.v1	2.9981	0.0023738	0.0032762	sp|O81312|GAE3_ARATH UDP-glucuronate 4-epimerase 3 OS=Arabidopsis thaliana GN=GAE3 PE=2 SV=1//0
Glyma.02G106900.Wm82.a2.v1	2.9872	8.0348e-09	2.8611e-08	sp|B9DFI7|PMT2_ARATH Probable methyltransferase PMT2 OS=Arabidopsis thaliana GN=At1g26850 PE=2 SV=2//0
Glyma.07G150700.Wm82.a2.v1	2.9781	0.00025086	0.00043787	sp|Q80Y75|DJB13_MOUSE DnaJ homolog subfamily B member 13 OS=Mus musculus GN=Dnajb13 PE=2 SV=1//5.55884e-78
Glyma.14G063200.Wm82.a2.v1	2.9757	0.00032731	0.001424	sp|P92961|PROT1_ARATH Proline transporter 1 OS=Arabidopsis thaliana GN=PROT1 PE=1 SV=1//0
Glyma.09G010500.Wm82.a2.v1	2.9738	3.0061e-22	7.3011e-21	-//-
Glyma.06G124200.Wm82.a2.v1	2.9651	0.00023454	0.0010567	sp|C0LGV1|RCH1_ARATH LRR receptor-like serine/threonine-protein kinase RCH1 OS=Arabidopsis thaliana GN=RCH1 PE=2 SV=1//0
Glyma.03G176100.Wm82.a2.v1	2.9641	0.00081282	0.0012631	sp|Q9LHJ9|P2C38_ARATH Probable protein phosphatase 2C 38 OS=Arabidopsis thaliana GN=At3g12620 PE=2 SV=1//2.39981e-164
Glyma.01G205900.Wm82.a2.v1	2.9592	1.7767e-08	6.0663e-08	sp|O23522|PLA14_ARATH Phospholipase A1-Ibeta2, chloroplastic OS=Arabidopsis thaliana GN=At4g16820 PE=1 SV=2//0
Glyma.13G281300.Wm82.a2.v1	2.9575	6.3547e-05	0.00032293	-//-
Glyma.02G131700.Wm82.a2.v1	2.948	2.461e-06	1.5966e-05	sp|Q9M7Q5|AI5L4_ARATH ABSCISIC ACID-INSENSITIVE 5-like protein 4 OS=Arabidopsis thaliana GN=ABF1 PE=1 SV=1//1.40842e-76
Glyma.13G204400.Wm82.a2.v1	2.9395	0.00034666	0.00058662	sp|Q66GR3|BH130_ARATH Transcription factor bHLH130 OS=Arabidopsis thaliana GN=BHLH130 PE=1 SV=1//3.53418e-45
Glyma.15G254000.Wm82.a2.v1	2.9386	8.8045e-06	2.0349e-05	sp|Q84TE6|NAC22_ARATH NAC domain-containing protein 21/22 OS=Arabidopsis thaliana GN=NAC021 PE=1 SV=2//8.73908e-115
Glyma.19G018700.Wm82.a2.v1	2.9199	0.0003722	0.00062611	sp|Q54DY9|BCS1B_DICDI Probable mitochondrial chaperone BCS1-B OS=Dictyostelium discoideum GN=bcsl1b PE=3 SV=1//3.32158e-31
Glyma.09G188500.Wm82.a2.v1	2.9198	0.0019341	0.0027403	sp|Q7TNK0|SERC1_RAT Serine incorporator 1 OS=Rattus norvegicus GN=Serinc1 PE=1 SV=1//3.82261e-23
Glyma.09G191000.Wm82.a2.v1	2.9176	8.5092e-05	0.0001635	-//-
Glyma.04G252900.Wm82.a2.v1	2.8882	0.00042627	0.00070733	sp|Q9SL92|HCS1_ARATH Biotin--protein ligase 1, chloroplastic OS=Arabidopsis thaliana GN=HCS1 PE=1 SV=2//4.29466e-170
Glyma.06G168300.Wm82.a2.v1	2.8621	1.2188e-10	5.2822e-10	sp|Q9SZN7|HIP26_ARATH Heavy metal-associated isoprenylated plant protein 26 OS=Arabidopsis thaliana GN=HIPP26 PE=1 SV=1//2.47866e-07
Glyma.08G245000.Wm82.a2.v1	2.8583	0.0010163	0.0039261	sp|P68428|H32_WHEAT Histone H3.2 OS=Triticum aestivum PE=1 SV=2//2.54902e-93
Glyma.13G111200.Wm82.a2.v1	2.8299	0.0020579	0.0028905	-//-
Glyma.13G173100.Wm82.a2.v1	2.8263	1.0269e-05	6.0276e-05	sp|P68428|H32_WHEAT Histone H3.2 OS=Triticum aestivum PE=1 SV=2//2.54902e-93
Glyma.09G189300.Wm82.a2.v1	2.8183	0.00092003	0.0014112	sp|Q56YU0|AL2C4_ARATH Aldehyde dehydrogenase family 2 member C4 OS=Arabidopsis thaliana GN=ALDH2C4 PE=1 SV=2//0
Glyma.09G038600.Wm82.a2.v1	2.8181	2.4676e-28	3.0446e-27	sp|Q9FGY1|BXL1_ARATH Beta-D-xylosidase 1 OS=Arabidopsis thaliana GN=BXL1 PE=1 SV=1//0
Glyma.16G040900.Wm82.a2.v1	2.8108	0.00078022	0.0031003	sp|Q9SRW7|APK3_ARATH Adenylyl-sulfate kinase 3 OS=Arabidopsis thaliana GN=APK3 PE=1 SV=1//9.8005e-126
Glyma.04G139400.Wm82.a2.v1	2.7965	7.8077e-05	0.00015152	-//-
Glyma.13G370100.Wm82.a2.v1	2.792	5.0508e-05	0.00010161	sp|Q9SAH7|WRK40_ARATH Probable WRKY transcription factor 40 OS=Arabidopsis thaliana GN=WRKY40 PE=1 SV=1//8.30287e-83
Glyma.05G174200.Wm82.a2.v1	2.7894	0.00018805	0.00033693	sp|P14749|AGAL_CYATE Alpha-galactosidase OS=Cyamopsis tetragonoloba PE=1 SV=1//3.28349e-21
Glyma.09G216800.Wm82.a2.v1	2.777	0.00029071	0.0012806	sp|Q6DBP4|PAE8_ARATH Pectin acetylesterase 8 OS=Arabidopsis thaliana GN=PAE8 PE=2 SV=1//0
Glyma.15G105400.Wm82.a2.v1	2.7645	0.00014093	0.00025915	sp|Q0WRJ2|TC10A_ARATH 3-dehydrosphinganine reductase TSC10A OS=Arabidopsis thaliana GN=TSC10A PE=1 SV=1//1.5552e-131
Glyma.11G000600.Wm82.a2.v1	2.7562	0.00041805	0.00069496	sp|Q8W3M4|Y4744_ARATH Uncharacterized protein At4g06744 OS=Arabidopsis thaliana GN=At4g06744 PE=2 SV=1//2.87162e-91
Glyma.08G208700.Wm82.a2.v1	2.7543	5.0906e-09	1.8576e-08	sp|Q0WP36|MOT2_ARATH Molybdate transporter 2 OS=Arabidopsis thaliana GN=MOT2 PE=1 SV=2//1.80355e-149
Glyma.19G047800.Wm82.a2.v1	2.7391	0.00049941	0.00081567	sp|Q9ZWJ9|ARR2_ARATH Two-component response regulator ARR2 OS=Arabidopsis thaliana GN=ARR2 PE=1 SV=1//1.23081e-17
Glyma.15G032300.Wm82.a2.v1	2.7279	0.00060058	0.0024555	sp|P68428|H32_WHEAT Histone H3.2 OS=Triticum aestivum PE=1 SV=2//2.54902e-93
Glyma.19G065600.Wm82.a2.v1	2.7185	0.00018611	0.00085884	sp|Q03460|GLSN_MEDSA Glutamate synthase [NADH], amyloplastic OS=Medicago sativa PE=1 SV=1//0
Glyma.18G130500.Wm82.a2.v1	2.7157	0.00020037	0.00035675	sp|P52902|ODPA_PEA Pyruvate dehydrogenase E1 component subunit alpha, mitochondrial OS=Pisum sativum PE=2 SV=1//0
Glyma.12G031700.Wm82.a2.v1	2.7144	0.00012827	0.00061263	sp|Q9ZNT3|ADF5_ARATH Actin-depolymerizing factor 5 OS=Arabidopsis thaliana GN=ADF5 PE=1 SV=1//1.1277e-86
Glyma.12G020200.Wm82.a2.v1	2.7035	4.1392e-05	8.4734e-05	sp|Q9C8J7|TRO_ARATH Protein TRAUCO OS=Arabidopsis thaliana GN=TRO PE=1 SV=1//9.625e-141
Glyma.03G051300.Wm82.a2.v1	2.7003	0.00059457	0.00095428	sp|O65020|ETO1_ARATH Ethylene-overproduction protein 1 OS=Arabidopsis thaliana GN=ETO1 PE=1 SV=2//0
Glyma.07G046000.Wm82.a2.v1	2.6981	1.3006e-06	3.453e-06	sp|Q43111|PME3_PHAVU Pectinesterase 3 OS=Phaseolus vulgaris GN=MPE3 PE=2 SV=1//7.99844e-109
Glyma.19G112800.Wm82.a2.v1	2.6943	4.6819e-12	6.0898e-11	-//-
Glyma.19G099700.Wm82.a2.v1	2.6805	0.0014898	0.0021714	sp|O22800|COL14_ARATH Zinc finger protein CONSTANS-LIKE 14 OS=Arabidopsis thaliana GN=COL14 PE=2 SV=2//7.55585e-53
Glyma.03G116900.Wm82.a2.v1	2.674	0.0015792	0.0022854	-//-
Glyma.16G170000.Wm82.a2.v1	2.6718	0.00010114	0.00019135	-//-
Glyma.18G017700.Wm82.a2.v1	2.6656	0.0024732	0.0033984	-//-
Glyma.06G177900.Wm82.a2.v1	2.6519	0.0019948	0.0028164	-//-
Glyma.13G200800.Wm82.a2.v1	2.6492	0.00041051	0.00068381	sp|Q8GYX8|DNJ10_ARATH Chaperone protein dnaJ 10 OS=Arabidopsis thaliana GN=ATJ10 PE=2 SV=2//7.87491e-121
Glyma.07G055300.Wm82.a2.v1	2.6324	6.7403e-09	6.2563e-08	sp|Q9LS40|ASPG1_ARATH Protein ASPARTIC PROTEASE IN GUARD CELL 1 OS=Arabidopsis thaliana GN=ASPG1 PE=1 SV=1//7.55002e-106
Glyma.09G038700.Wm82.a2.v1	2.624	0.00025234	0.0004401	-//-
Glyma.15G099900.Wm82.a2.v1	2.622	0.0017463	0.0025008	sp|Q8LAN3|P4H4_ARATH Probable prolyl 4-hydroxylase 4 OS=Arabidopsis thaliana GN=P4H4 PE=2 SV=1//1.37339e-156
Glyma.09G259200.Wm82.a2.v1	2.6007	7.2447e-10	2.9156e-09	sp|F4HSD5|TRM32_ARATH Protein TRM32 OS=Arabidopsis thaliana GN=TRM32 PE=2 SV=1//4.7063e-06
Glyma.12G104100.Wm82.a2.v1	2.5974	7.0906e-07	1.9538e-06	sp|O64477|Y2913_ARATH G-type lectin S-receptor-like serine/threonine-protein kinase At2g19130 OS=Arabidopsis thaliana GN=At2g19130 PE=2 SV=1//0
Glyma.13G325000.Wm82.a2.v1	2.5955	0.0015242	0.0022157	sp|Q8VZF6|EDR2L_ARATH Protein ENHANCED DISEASE RESISTANCE 2-like OS=Arabidopsis thaliana GN=EDR2L PE=2 SV=1//4.95086e-108
Glyma.02G017100.Wm82.a2.v1	2.5947	0.00017301	0.0003121	sp|P32292|ARG2_VIGRR Indole-3-acetic acid-induced protein ARG2 OS=Vigna radiata var. radiata GN=ARG2 PE=2 SV=1//1.81999e-35
Glyma.03G148100.Wm82.a2.v1	2.583	6.2783e-05	0.00031961	sp|O65759|H2AX_CICAR Histone H2AX OS=Cicer arietinum GN=HIS2A PE=2 SV=1//2.12777e-65
Glyma.09G215800.Wm82.a2.v1	2.5781	0.00089012	0.0034911	sp|O42287|ITSN1_XENLA Intersectin-1 OS=Xenopus laevis GN=itsn1 PE=1 SV=1//3.5263e-07
Glyma.07G049600.Wm82.a2.v1	2.5743	2.2978e-06	5.8667e-06	sp|O24457|ODPA3_ARATH Pyruvate dehydrogenase E1 component subunit alpha-3, chloroplastic OS=Arabidopsis thaliana GN=PDH-E1 ALPHA PE=2 SV=1//0
Glyma.02G224100.Wm82.a2.v1	2.573	4.9797e-05	0.00025899	sp|P0CG89|H4_SOYBN Histone H4 OS=Glycine max PE=3 SV=1//3.58019e-51
Glyma.08G309500.Wm82.a2.v1	2.5684	0.0030965	0.0041487	sp|Q5ZCI1|MPK10_ORYSJ Mitogen-activated protein kinase 10 OS=Oryza sativa subsp. japonica GN=MPK10 PE=2 SV=2//0
Glyma.01G007200.Wm82.a2.v1	2.556	1.3548e-06	3.5874e-06	sp|Q42525|HXK1_ARATH Hexokinase-1 OS=Arabidopsis thaliana GN=HXK1 PE=1 SV=2//0
Glyma.07G053500.Wm82.a2.v1	2.5546	0.00093694	0.0014346	sp|Q6EU49|WNK4_ORYSJ Probable serine/threonine-protein kinase WNK4 OS=Oryza sativa subsp. japonica GN=WNK4 PE=2 SV=1//0
Glyma.03G223100.Wm82.a2.v1	2.5544	0.0019972	0.002819	sp|Q41328|PTI1_SOLLC Pto-interacting protein 1 OS=Solanum lycopersicum GN=PTI1 PE=1 SV=2//0
Glyma.17G180100.Wm82.a2.v1	2.5525	0.0022522	0.0031273	sp|Q9FKZ1|DRL42_ARATH Probable disease resistance protein At5g66900 OS=Arabidopsis thaliana GN=At5g66900 PE=3 SV=1//8.52287e-143
Glyma.03G078200.Wm82.a2.v1	2.538	2.5541e-05	0.00014066	sp|Q9FF86|DCR_ARATH BAHD acyltransferase DCR OS=Arabidopsis thaliana GN=DCR PE=2 SV=1//1.03102e-57
Glyma.20G204500.Wm82.a2.v1	2.5366	1.2592e-06	3.3553e-06	sp|Q9SS87|SEOB_ARATH Protein SIEVE ELEMENT OCCLUSION B OS=Arabidopsis thaliana GN=SEOB PE=1 SV=1//6.69522e-102
Glyma.12G225500.Wm82.a2.v1	2.5264	5.9906e-06	3.6624e-05	sp|Q9T076|ENL2_ARATH Early nodulin-like protein 2 OS=Arabidopsis thaliana GN=At4g27520 PE=1 SV=1//4.89996e-34
Glyma.04G010300.Wm82.a2.v1	2.5239	1.6066e-05	9.139e-05	sp|P24068|OCS1_MAIZE Ocs element-binding factor 1 OS=Zea mays GN=OBF1 PE=2 SV=2//8.16412e-17
Glyma.07G134600.Wm82.a2.v1	2.503	0.0010481	0.0040311	sp|P0CH30|RING1_GOSHI E3 ubiquitin-protein ligase RING1 OS=Gossypium hirsutum GN=RING1 PE=1 SV=1//1.53493e-23
Glyma.15G165700.Wm82.a2.v1	2.4967	0.00055051	0.00089102	-//-
Glyma.11G217200.Wm82.a2.v1	2.4953	0.0033582	0.0044606	sp|Q9LE22|CML27_ARATH Probable calcium-binding protein CML27 OS=Arabidopsis thaliana GN=CML27 PE=1 SV=1//2.56846e-49
Glyma.05G147000.Wm82.a2.v1	2.4894	0.0015378	0.0022333	sp|C7AE94|FAOMT_VITVI Flavonoid 3&apos;,5&apos;-methyltransferase OS=Vitis vinifera GN=FAOMT PE=1 SV=1//7.52816e-99
Glyma.15G187400.Wm82.a2.v1	2.489	0.0029416	0.0039697	sp|Q8RWC9|CIPK1_ARATH CBL-interacting serine/threonine-protein kinase 1 OS=Arabidopsis thaliana GN=CIPK1 PE=1 SV=2//0
Glyma.14G207800.Wm82.a2.v1	2.4788	0.0012605	0.0047188	sp|Q9STG6|DUT_ARATH Deoxyuridine 5&apos;-triphosphate nucleotidohydrolase OS=Arabidopsis thaliana GN=DUT PE=1 SV=1//1.39722e-76
Glyma.12G158500.Wm82.a2.v1	2.4782	0.0019348	0.0027411	sp|Q9ZQF9|MBR1_ARATH E3 ubiquitin-protein ligase MBR1 OS=Arabidopsis thaliana GN=MBR1 PE=1 SV=1//3.20392e-33
Glyma.09G218600.Wm82.a2.v1	2.478	1.485e-07	1.1543e-06	sp|Q949P1|ABAH1_ARATH Abscisic acid 8&apos;-hydroxylase 1 OS=Arabidopsis thaliana GN=CYP707A1 PE=2 SV=1//0
Glyma.13G117500.Wm82.a2.v1	2.455	0.001803	0.0025728	sp|O34598|GUAD_BACSU Guanine deaminase OS=Bacillus subtilis (strain 168) GN=guaD PE=1 SV=1//2.91836e-29
Glyma.17G021400.Wm82.a2.v1	2.4411	0.00064479	0.002618	sp|Q6LQG2|RIHA_PHOPR Pyrimidine-specific ribonucleoside hydrolase RihA OS=Photobacterium profundum GN=rihA PE=3 SV=1//3.14336e-07
Glyma.17G075200.Wm82.a2.v1	2.4248	0.0001795	0.00083163	sp|Q9ZUG9|BH066_ARATH Transcription factor bHLH66 OS=Arabidopsis thaliana GN=BHLH66 PE=2 SV=1//7.8499e-59
Glyma.02G187200.Wm82.a2.v1	2.4146	1.0029e-08	3.5353e-08	sp|P32110|GSTX6_SOYBN Probable glutathione S-transferase OS=Glycine max GN=HSP26-A PE=2 SV=1//5.4976e-66
Glyma.13G197500.Wm82.a2.v1	2.4072	0.0036112	0.0047593	sp|Q9M1I2|PTR46_ARATH Protein NRT1/ PTR FAMILY 5.4 OS=Arabidopsis thaliana GN=NPF5.4 PE=2 SV=1//0
Glyma.17G192000.Wm82.a2.v1	2.3904	4.6457e-08	1.5031e-07	sp|P92934|AAP6_ARATH Amino acid permease 6 OS=Arabidopsis thaliana GN=AAP6 PE=1 SV=1//0
Glyma.12G225300.Wm82.a2.v1	2.3892	0.00015911	0.00028923	sp|B9N1F9|MTBC_POPTR Probable bifunctional methylthioribulose-1-phosphate dehydratase/enolase-phosphatase E1 OS=Populus trichocarpa GN=POPTR_0001s40980g PE=3 SV=2//0
Glyma.03G122200.Wm82.a2.v1	2.3826	0.0002408	0.00042199	sp|Q9FL41|WTR38_ARATH WAT1-related protein At5g07050 OS=Arabidopsis thaliana GN=At5g07050 PE=2 SV=1//3.12673e-157
Glyma.14G181200.Wm82.a2.v1	2.3672	0.00036338	0.0015624	sp|Q9LTA2|AHL17_ARATH AT-hook motif nuclear-localized protein 17 OS=Arabidopsis thaliana GN=AHL17 PE=2 SV=1//2.20618e-61
Glyma.07G139400.Wm82.a2.v1	2.3602	0.0004143	0.0017577	-//-
Glyma.17G239000.Wm82.a2.v1	2.3415	1.543e-76	5.3659e-75	sp|P43297|RD21A_ARATH Cysteine proteinase RD21a OS=Arabidopsis thaliana GN=RD21A PE=1 SV=1//0
Glyma.17G063200.Wm82.a2.v1	2.3392	4.4101e-05	0.00023163	sp|P0CG89|H4_SOYBN Histone H4 OS=Glycine max PE=3 SV=1//3.58019e-51
Glyma.17G258300.Wm82.a2.v1	2.3328	0.00010631	0.00051683	sp|Q6VAF6|TBB6_GOSHI Tubulin beta-6 chain OS=Gossypium hirsutum PE=2 SV=1//0
Glyma.12G036800.Wm82.a2.v1	2.3064	0.00021495	0.00038007	sp|O22552|VATL_VIGRR V-type proton ATPase 16 kDa proteolipid subunit OS=Vigna radiata var. radiata PE=2 SV=1//2.50125e-72
Glyma.10G268500.Wm82.a2.v1	2.2985	0.0037558	0.0049265	sp|Q9ZU52|ALFC3_ARATH Probable fructose-bisphosphate aldolase 3, chloroplastic OS=Arabidopsis thaliana GN=FBA3 PE=1 SV=1//0
Glyma.19G021500.Wm82.a2.v1	2.2969	0.0010894	0.0016406	sp|Q9LJX0|AB19B_ARATH ABC transporter B family member 19 OS=Arabidopsis thaliana GN=ABCB19 PE=1 SV=1//0
Glyma.08G363600.Wm82.a2.v1	2.2935	1.2159e-05	2.7437e-05	sp|Q3UDW8|HGNAT_MOUSE Heparan-alpha-glucosaminide N-acetyltransferase OS=Mus musculus GN=Hgsnat PE=1 SV=2//6.55657e-25
Glyma.15G248900.Wm82.a2.v1	2.2898	0.00079924	0.0012443	sp|Q8LE98|ICR1_ARATH Interactor of constitutive active ROPs 1 OS=Arabidopsis thaliana GN=ICR1 PE=1 SV=1//4.47814e-74
Glyma.14G090000.Wm82.a2.v1	2.2852	8.1564e-06	4.8656e-05	sp|Q9ZQB9|CSLCC_ARATH Probable xyloglucan glycosyltransferase 12 OS=Arabidopsis thaliana GN=CSLC12 PE=1 SV=1//0
Glyma.02G311900.Wm82.a2.v1	2.2661	0.00014904	0.00070083	-//-
Glyma.16G056300.Wm82.a2.v1	2.2639	0.00010326	0.00050369	sp|P49730|RIR2_TOBAC Ribonucleoside-diphosphate reductase small chain OS=Nicotiana tabacum PE=2 SV=1//0
Glyma.16G039400.Wm82.a2.v1	2.2515	0.00099318	0.0015116	sp|A7LXU3|BGH3B_BACO1 Beta-glucosidase BoGH3B OS=Bacteroides ovatus (strain ATCC 8483 / DSM 1896 / JCM 5824 / NCTC 11153) GN=BACOVA_02659 PE=1 SV=1//2.59633e-77
Glyma.08G007700.Wm82.a2.v1	2.2484	0.00040086	0.00067007	sp|Q8W4I9|AML1_ARATH Protein MEI2-like 1 OS=Arabidopsis thaliana GN=ML1 PE=1 SV=1//0
Glyma.20G245600.Wm82.a2.v1	2.2224	0.00066519	0.0010557	sp|B9DFG5|PTI13_ARATH PTI1-like tyrosine-protein kinase 3 OS=Arabidopsis thaliana GN=PTI13 PE=1 SV=1//0
Glyma.03G241500.Wm82.a2.v1	2.2206	0.00011809	0.00022064	sp|Q3ECP7|ERDL5_ARATH Sugar transporter ERD6-like 5 OS=Arabidopsis thaliana GN=At1g54730 PE=2 SV=2//0
Glyma.18G041100.Wm82.a2.v1	2.2193	3.0661e-09	2.9722e-08	sp|P32289|GLNA_VIGAC Glutamine synthetase nodule isozyme OS=Vigna aconitifolia PE=2 SV=1//0
Glyma.02G115400.Wm82.a2.v1	2.2157	0.0034947	0.0046209	sp|Q2QS14|UGDH4_ORYSJ UDP-glucose 6-dehydrogenase 4 OS=Oryza sativa subsp. japonica GN=UGD4 PE=2 SV=1//0
Glyma.05G152300.Wm82.a2.v1	2.212	6.0577e-06	1.4424e-05	sp|Q9LIS3|GAE6_ARATH UDP-glucuronate 4-epimerase 6 OS=Arabidopsis thaliana GN=GAE6 PE=1 SV=1//0
Glyma.17G246500.Wm82.a2.v1	2.204	1.2538e-08	4.3628e-08	sp|P48417|CP74_LINUS Allene oxide synthase, chloroplastic OS=Linum usitatissimum GN=CYP74A PE=1 SV=1//0
Glyma.04G212100.Wm82.a2.v1	2.1957	0.0030254	0.0040653	sp|Q84JL2|ODBA2_ARATH 2-oxoisovalerate dehydrogenase subunit alpha 2, mitochondrial OS=Arabidopsis thaliana GN=At5g09300 PE=1 SV=1//0
Glyma.03G247500.Wm82.a2.v1	2.1877	1.9336e-21	1.7582e-20	sp|P43082|HEVL_ARATH Hevein-like preproprotein OS=Arabidopsis thaliana GN=HEL PE=1 SV=1//7.21114e-55
Glyma.13G349900.Wm82.a2.v1	2.1791	5.7486e-07	4.1144e-06	-//-
Glyma.10G128400.Wm82.a2.v1	2.1759	8.5068e-05	0.0004209	sp|Q8GS60|HCAR_ARATH 7-hydroxymethyl chlorophyll a reductase, chloroplastic OS=Arabidopsis thaliana GN=HCAR PE=1 SV=1//0
Glyma.11G180500.Wm82.a2.v1	2.1746	6.3751e-06	1.5115e-05	sp|Q9LXM2|CAF1I_ARATH Probable CCR4-associated factor 1 homolog 9 OS=Arabidopsis thaliana GN=CAF1-9 PE=2 SV=1//3.99347e-135
Glyma.12G065400.Wm82.a2.v1	2.1705	0.00012784	0.00061136	sp|Q1S9I9|H2B1_MEDTR Probable histone H2B.1 OS=Medicago truncatula PE=3 SV=3//6.30616e-63
Glyma.05G198700.Wm82.a2.v1	2.1703	2.7684e-07	2.0747e-06	sp|Q2HXL0|RBOHC_SOLTU Respiratory burst oxidase homolog protein C OS=Solanum tuberosum GN=RBOHC PE=1 SV=2//0
Glyma.03G173800.Wm82.a2.v1	2.1662	7.9119e-05	0.00039413	sp|Q9LS48|SG1_ARATH protein SLOW GREEN 1, chloroplastic OS=Arabidopsis thaliana GN=SG1 PE=1 SV=1//1.56052e-30
Glyma.06G182800.Wm82.a2.v1	2.1647	0.00033015	0.00056117	sp|Q7Z494|NPHP3_HUMAN Nephrocystin-3 OS=Homo sapiens GN=NPHP3 PE=1 SV=1//7.73852e-07
Glyma.13G160100.Wm82.a2.v1	2.161	0.00010619	0.00020032	sp|Q8RX87|RFS6_ARATH Probable galactinol--sucrose galactosyltransferase 6 OS=Arabidopsis thaliana GN=RFS6 PE=2 SV=2//0
Glyma.09G097700.Wm82.a2.v1	2.1483	0.0023817	0.003286	sp|Q9ZRD6|YKT61_ARATH VAMP-like protein YKT61 OS=Arabidopsis thaliana GN=YKT61 PE=2 SV=1//5.79634e-123
Glyma.11G075300.Wm82.a2.v1	2.1298	2.6712e-06	6.7509e-06	sp|O22552|VATL_VIGRR V-type proton ATPase 16 kDa proteolipid subunit OS=Vigna radiata var. radiata PE=2 SV=1//1.77178e-71
Glyma.15G104900.Wm82.a2.v1	2.1295	1.8916e-06	4.8926e-06	sp|P13917|7SB1_SOYBN Basic 7S globulin OS=Glycine max GN=BG PE=1 SV=2//2.1956e-47
Glyma.06G120600.Wm82.a2.v1	2.1125	3.9692e-11	1.7974e-10	sp|O49286|SKP2B_ARATH F-box protein SKP2B OS=Arabidopsis thaliana GN=SKP2B PE=1 SV=1//0
Glyma.11G171400.Wm82.a2.v1	2.1123	0.00017382	0.00031346	sp|P49093|ASNS2_LOTJA Asparagine synthetase [glutamine-hydrolyzing] 2 OS=Lotus japonicus GN=AS2 PE=2 SV=2//0
Glyma.20G241700.Wm82.a2.v1	2.1112	0.0025375	0.0034789	sp|Q53B74|CFI2A_SOYBN Chalcone--flavonone isomerase 2-A OS=Glycine max GN=CHI2-A PE=2 SV=1//1.22574e-165
Glyma.01G106200.Wm82.a2.v1	2.1069	0.0031602	0.0042242	sp|Q57951|Y531_METJA Universal stress protein MJ0531 OS=Methanocaldococcus jannaschii (strain ATCC 43067 / DSM 2661 / JAL-1 / JCM 10045 / NBRC 100440) GN=MJ0531 PE=3 SV=1//8.69313e-08
Glyma.06G301900.Wm82.a2.v1	2.1021	0.00061512	0.0009837	sp|O23372|ATXR3_ARATH Histone-lysine N-methyltransferase ATXR3 OS=Arabidopsis thaliana GN=ATXR3 PE=2 SV=2//0
Glyma.08G312400.Wm82.a2.v1	2.0799	0.0010928	0.0016447	sp|Q9M5A9|GPT1_ARATH Glucose-6-phosphate/phosphate translocator 1, chloroplastic OS=Arabidopsis thaliana GN=GPT1 PE=2 SV=1//0
Glyma.05G244600.Wm82.a2.v1	2.0782	0.0020595	0.0028926	sp|Q9LV37|MPK9_ARATH Mitogen-activated protein kinase 9 OS=Arabidopsis thaliana GN=MPK9 PE=2 SV=2//0
Glyma.03G223000.Wm82.a2.v1	2.077	4.856e-05	9.8024e-05	sp|A9P822|METK1_POPTR S-adenosylmethionine synthase 1 OS=Populus trichocarpa GN=METK1 PE=2 SV=1//0
Glyma.01G132500.Wm82.a2.v1	2.0737	3.3098e-111	1.9158e-109	sp|A0AT28|NLTP1_LENCU Non-specific lipid-transfer protein 1 OS=Lens culinaris PE=3 SV=1//7.86536e-46
Glyma.04G147700.Wm82.a2.v1	2.0693	0.0001294	0.00023966	sp|O48782|HMOX1_ARATH Heme oxygenase 1, chloroplastic OS=Arabidopsis thaliana GN=HO1 PE=1 SV=2//2.97885e-129
Glyma.19G244600.Wm82.a2.v1	2.0418	1.3158e-09	1.3334e-08	sp|A3C4S4|GME1_ORYSJ GDP-mannose 3,5-epimerase 1 OS=Oryza sativa subsp. japonica GN=GME-1 PE=1 SV=1//0
Glyma.11G123900.Wm82.a2.v1	2.0364	0.00029978	0.0013171	sp|Q8VCZ2|TM45B_MOUSE Transmembrane protein 45B OS=Mus musculus GN=Tmem45b PE=2 SV=1//4.87329e-06
Glyma.04G209000.Wm82.a2.v1	2.0329	0.0021928	0.0030583	sp|Q9FN05|PSL5_ARATH Probable glucan 1,3-alpha-glucosidase OS=Arabidopsis thaliana GN=PSL5 PE=1 SV=1//0
Glyma.06G096100.Wm82.a2.v1	2.0071	0.003555	0.0046902	sp|Q56X46|MSL2_ARATH Mechanosensitive ion channel protein 2, chloroplastic OS=Arabidopsis thaliana GN=MSL2 PE=2 SV=1//0
Glyma.19G198600.Wm82.a2.v1	2.0044	1.0413e-111	6.068e-110	sp|Q9SJ52|YLS9_ARATH Protein YLS9 OS=Arabidopsis thaliana GN=YLS9 PE=2 SV=1//2.36052e-62
Glyma.18G285800.Wm82.a2.v1	1.9986	0.00036702	0.00061799	sp|P26690|6DCS_SOYBN NAD(P)H-dependent 6&apos;-deoxychalcone synthase OS=Glycine max PE=1 SV=1//6.33639e-162
Glyma.09G206900.Wm82.a2.v1	1.9972	1.8879e-08	6.4193e-08	sp|Q9LFD5|BPA1_ARATH Binding partner of ACD11 1 OS=Arabidopsis thaliana GN=BPA1 PE=1 SV=1//1.14802e-100
Glyma.08G193700.Wm82.a2.v1	1.994	0.0034378	0.0045562	sp|Q9C718|RH20_ARATH DEAD-box ATP-dependent RNA helicase 20 OS=Arabidopsis thaliana GN=RH20 PE=2 SV=1//0
Glyma.U021800.Wm82.a2.v1	1.9883	5.0133e-05	0.00010092	sp|Q39023|MPK3_ARATH Mitogen-activated protein kinase 3 OS=Arabidopsis thaliana GN=MPK3 PE=1 SV=2//0
Glyma.15G178400.Wm82.a2.v1	1.9772	0.0028422	0.0038511	sp|P25795|AL7A1_PEA Aldehyde dehydrogenase family 7 member A1 OS=Pisum sativum PE=1 SV=3//0
Glyma.06G183000.Wm82.a2.v1	1.9691	0.00069727	0.0028042	sp|Q84WP5|CSPL8_ARATH CASP-like protein 4A3 OS=Arabidopsis thaliana GN=At2g36330 PE=2 SV=1//1.4467e-73
Glyma.15G040200.Wm82.a2.v1	1.9656	0.00052568	0.0021794	sp|Q2HU65|H2A2_MEDTR Probable histone H2A.2 OS=Medicago truncatula GN=MtrDRAFT_AC149210g4v1 PE=3 SV=1//4.05493e-53
Glyma.19G179500.Wm82.a2.v1	1.9432	0.0013266	0.0019604	sp|B4FUS3|CNR8_MAIZE Cell number regulator 8 OS=Zea mays GN=CNR8 PE=2 SV=1//2.98215e-91
Glyma.13G263200.Wm82.a2.v1	1.943	0.0012004	0.0045253	sp|Q8W013|COMT1_CATRO Caffeic acid 3-O-methyltransferase OS=Catharanthus roseus GN=COMT1 PE=2 SV=1//5.28881e-76
Glyma.16G142200.Wm82.a2.v1	1.9372	0.00033908	0.0014713	sp|Q9SYY4|ELO3L_ARATH Elongation of fatty acids protein 3-like OS=Arabidopsis thaliana GN=HOS3 PE=2 SV=1//5.82488e-95
Glyma.13G286700.Wm82.a2.v1	1.937	0.0016566	0.0023842	sp|Q9FH37|ILR3_ARATH Transcription factor ILR3 OS=Arabidopsis thaliana GN=ILR3 PE=1 SV=1//8.59592e-84
Glyma.19G206200.Wm82.a2.v1	1.9365	1.733e-05	3.7982e-05	sp|Q9FVQ0|YUC10_ARATH Probable indole-3-pyruvate monooxygenase YUCCA10 OS=Arabidopsis thaliana GN=YUC10 PE=2 SV=1//1.64457e-115
Glyma.07G126200.Wm82.a2.v1	1.9296	0.0013232	0.0019558	sp|Q9M0G0|GAGT3_ARATH Gamma-glutamyltranspeptidase 3 OS=Arabidopsis thaliana GN=GGT3 PE=2 SV=1//0
Glyma.11G142300.Wm82.a2.v1	1.9261	0.00030643	0.0013433	sp|P28186|RAE1C_ARATH Ras-related protein RABE1c OS=Arabidopsis thaliana GN=RABE1C PE=1 SV=1//5.31752e-109
Glyma.19G091400.Wm82.a2.v1	1.919	3.1473e-05	0.00017051	sp|P49730|RIR2_TOBAC Ribonucleoside-diphosphate reductase small chain OS=Nicotiana tabacum PE=2 SV=1//0
Glyma.04G118700.Wm82.a2.v1	1.9115	4.0183e-05	0.00021339	sp|P17407|21KD_DAUCA 21 kDa protein OS=Daucus carota PE=2 SV=1//7.00889e-71
Glyma.15G087200.Wm82.a2.v1	1.9075	6.7123e-08	2.1307e-07	sp|Q9FT25|PDX1_PHAVU Pyridoxal 5&apos;-phosphate synthase subunit PDX1 OS=Phaseolus vulgaris GN=PDX1 PE=2 SV=1//0
Glyma.11G109100.Wm82.a2.v1	1.9047	0.0011717	0.0044274	-//-
Glyma.06G144100.Wm82.a2.v1	1.904	9.5833e-05	0.00047011	sp|Q8VXZ7|AGAL3_ARATH Alpha-galactosidase 3 OS=Arabidopsis thaliana GN=AGAL3 PE=1 SV=1//0
Glyma.16G118900.Wm82.a2.v1	1.9033	0.0034464	0.0045665	sp|Q8LFC0|IDH1_ARATH Isocitrate dehydrogenase [NAD] regulatory subunit 1, mitochondrial OS=Arabidopsis thaliana GN=IDH1 PE=2 SV=2//0
Glyma.15G049600.Wm82.a2.v1	1.8962	1.3184e-06	8.9148e-06	-//-
Glyma.19G245400.Wm82.a2.v1	1.8957	4.4053e-36	7.0034e-35	sp|P02877|HEVE_HEVBR Pro-hevein OS=Hevea brasiliensis GN=HEV1 PE=1 SV=2//3.75062e-99
Glyma.14G165000.Wm82.a2.v1	1.8844	0.00044832	0.00073951	sp|P39866|NIA2_PHAVU Nitrate reductase [NADH] 2 OS=Phaseolus vulgaris GN=NIA2 PE=3 SV=1//0
Glyma.04G114300.Wm82.a2.v1	1.876	6.2846e-05	0.00031976	sp|P0CB21|Y4645_ARATH Uncharacterized protein At4g26450 OS=Arabidopsis thaliana GN=At4g26450 PE=4 SV=1//2.03538e-24
Glyma.08G224400.Wm82.a2.v1	1.876	0.00031194	0.00053294	sp|P13548|VATA_VIGRR V-type proton ATPase catalytic subunit A OS=Vigna radiata var. radiata PE=1 SV=3//0
Glyma.02G012500.Wm82.a2.v1	1.8745	8.5226e-05	0.00016374	sp|Q9LZP9|CP122_ARATH Calvin cycle protein CP12-2, chloroplastic OS=Arabidopsis thaliana GN=CP12-2 PE=1 SV=1//1.21472e-21
Glyma.15G152000.Wm82.a2.v1	1.8703	2.5091e-05	0.00013842	sp|P42736|RAP23_ARATH Ethylene-responsive transcription factor RAP2-3 OS=Arabidopsis thaliana GN=RAP2-3 PE=1 SV=2//7.87611e-32
Glyma.06G319300.Wm82.a2.v1	1.8687	2.5745e-08	2.207e-07	sp|P17407|21KD_DAUCA 21 kDa protein OS=Daucus carota PE=2 SV=1//9.58184e-64
Glyma.06G270500.Wm82.a2.v1	1.8666	0.0017929	0.0025601	sp|O02414|DYL1_HELCR Dynein light chain LC6, flagellar outer arm OS=Heliocidaris crassispina PE=3 SV=1//5.04018e-27
Glyma.04G092600.Wm82.a2.v1	1.866	3.2169e-06	2.0448e-05	sp|Q96451|1433B_SOYBN 14-3-3-like protein B (Fragment) OS=Glycine max GN=GF14B PE=2 SV=1//0
Glyma.16G119000.Wm82.a2.v1	1.8349	5.8456e-05	0.00011624	sp|Q9CAZ7|SSL5_ARATH Protein STRICTOSIDINE SYNTHASE-LIKE 5 OS=Arabidopsis thaliana GN=SSL5 PE=2 SV=1//1.92113e-114
Glyma.16G011100.Wm82.a2.v1	1.8312	0.00082923	0.0032751	-//-
Glyma.01G167500.Wm82.a2.v1	1.8161	0.0004079	0.0017349	sp|P93031|GMD2_ARATH GDP-mannose 4,6 dehydratase 2 OS=Arabidopsis thaliana GN=MUR1 PE=1 SV=3//0
Glyma.02G057800.Wm82.a2.v1	1.8144	0.00126	0.0018721	sp|Q9SCQ7|AN32_ARATH Acidic leucine-rich nuclear phosphoprotein 32-related protein OS=Arabidopsis thaliana GN=At3g50690 PE=2 SV=1//9.37571e-76
Glyma.15G054700.Wm82.a2.v1	1.8062	1.7763e-05	3.8849e-05	sp|Q00218|AROG_ARATH Phospho-2-dehydro-3-deoxyheptonate aldolase 2, chloroplastic OS=Arabidopsis thaliana GN=DHS2 PE=2 SV=2//0
Glyma.06G109400.Wm82.a2.v1	1.7963	6.1257e-05	0.00031313	sp|Q8L796|PI5K2_ARATH Phosphatidylinositol 4-phosphate 5-kinase 2 OS=Arabidopsis thaliana GN=PIP5K2 PE=1 SV=2//0
Glyma.03G056300.Wm82.a2.v1	1.7916	0.00024541	0.0010994	sp|Q8H7F6|GRS16_ARATH Bifunctional monothiol glutaredoxin-S16, chloroplastic OS=Arabidopsis thaliana GN=GRXS16 PE=1 SV=2//1.60179e-125
Glyma.04G076300.Wm82.a2.v1	1.7907	1.961e-06	1.2943e-05	sp|Q9SJA7|SOX_ARATH Probable sarcosine oxidase OS=Arabidopsis thaliana GN=At2g24580 PE=2 SV=1//2.35837e-165
Glyma.02G208700.Wm82.a2.v1	1.7849	0.00064622	0.0010284	sp|P46266|1433_PEA 14-3-3-like protein OS=Pisum sativum PE=2 SV=1//3.80191e-179
Glyma.05G077200.Wm82.a2.v1	1.7799	0.002664	0.0036339	sp|P82024|RR21_SPIOL 30S ribosomal protein S21, chloroplastic (Fragment) OS=Spinacia oleracea GN=rps21 PE=1 SV=1//2.00766e-09
Glyma.19G172700.Wm82.a2.v1	1.7785	0.0016573	0.002385	sp|Q9M354|AGD6_ARATH Probable ADP-ribosylation factor GTPase-activating protein AGD6 OS=Arabidopsis thaliana GN=AGD6 PE=1 SV=1//5.12486e-175
Glyma.10G090500.Wm82.a2.v1	1.7487	1.4065e-07	1.0956e-06	sp|Q9LM02|SMT1_ARATH Cycloartenol-C-24-methyltransferase OS=Arabidopsis thaliana GN=SMT1 PE=1 SV=1//0
Glyma.10G012900.Wm82.a2.v1	1.7377	2.3624e-11	1.0928e-10	sp|Q9LZP9|CP122_ARATH Calvin cycle protein CP12-2, chloroplastic OS=Arabidopsis thaliana GN=CP12-2 PE=1 SV=1//3.90917e-23
Glyma.07G005500.Wm82.a2.v1	1.7329	0.00016027	0.00074942	-//-
Glyma.18G137100.Wm82.a2.v1	1.7218	5.8433e-05	0.00029991	sp|Q9ZTR0|SPD2_PEA Spermidine synthase 2 OS=Pisum sativum GN=SPDSYN2 PE=2 SV=1//0
Glyma.08G211700.Wm82.a2.v1	1.7177	0.0030105	0.004048	sp|O04865|PLDA1_VIGUN Phospholipase D alpha 1 OS=Vigna unguiculata GN=PLD1 PE=2 SV=1//0
Glyma.05G066700.Wm82.a2.v1	1.7118	3.4108e-05	0.00018339	sp|P0C5D6|SAPK3_ORYSJ Serine/threonine-protein kinase SAPK3 OS=Oryza sativa subsp. japonica GN=SAPK3 PE=1 SV=1//0
Glyma.08G329500.Wm82.a2.v1	1.7044	5.2402e-06	3.2327e-05	sp|Q9SVM8|RBG2_ARATH Glycine-rich RNA-binding protein 2, mitochondrial OS=Arabidopsis thaliana GN=RBG2 PE=1 SV=1//3.814e-07
Glyma.02G253600.Wm82.a2.v1	1.6929	2.7702e-06	1.7834e-05	sp|Q5XF09|PT311_ARATH Probable sugar phosphate/phosphate translocator At3g11320 OS=Arabidopsis thaliana GN=At3g11320 PE=2 SV=1//0
Glyma.14G029100.Wm82.a2.v1	1.6755	3.8341e-05	0.00020442	sp|Q8RY24|SPSA3_ARATH Probable sucrose-phosphate synthase 3 OS=Arabidopsis thaliana GN=SPS3 PE=2 SV=1//0
Glyma.10G261800.Wm82.a2.v1	1.6642	0.00067213	0.0027154	sp|Q9SHU7|TIC21_ARATH Protein TIC 21, chloroplastic OS=Arabidopsis thaliana GN=TIC21 PE=1 SV=1//2.3791e-114
Glyma.08G223900.Wm82.a2.v1	1.6525	2.8562e-10	3.0982e-09	sp|Q9SUE0|YMG12_ARATH YlmG homolog protein 1-2, chloroplastic OS=Arabidopsis thaliana GN=YLMG1-2 PE=2 SV=1//4.26935e-61
Glyma.03G006300.Wm82.a2.v1	1.6446	0.0010242	0.0039515	sp|Q9SIK7|PSNB_ARATH Presenilin-like protein At2g29900 OS=Arabidopsis thaliana GN=At2g29900 PE=2 SV=1//1.07555e-70
Glyma.08G145600.Wm82.a2.v1	1.6316	2.0293e-05	0.00011367	sp|Q94JQ6|CESA6_ARATH Cellulose synthase A catalytic subunit 6 [UDP-forming] OS=Arabidopsis thaliana GN=CESA6 PE=1 SV=2//0
Glyma.14G190800.Wm82.a2.v1	1.6314	0.001131	0.0042941	sp|P0CG89|H4_SOYBN Histone H4 OS=Glycine max PE=3 SV=1//3.58019e-51
Glyma.05G204700.Wm82.a2.v1	1.6034	0.0024719	0.0033969	sp|B0M3E8|UGE1_PEA Bifunctional UDP-glucose 4-epimerase and UDP-xylose 4-epimerase 1 OS=Pisum sativum GN=UGE1 PE=1 SV=2//0
Glyma.02G141800.Wm82.a2.v1	1.5986	8.4897e-06	5.0521e-05	sp|P48640|GSHRP_SOYBN Glutathione reductase, chloroplastic OS=Glycine max GN=GR PE=2 SV=1//0
Glyma.11G107500.Wm82.a2.v1	1.5915	2.9542e-06	1.8935e-05	sp|Q6WWW4|UPL3_ARATH E3 ubiquitin-protein ligase UPL3 OS=Arabidopsis thaliana GN=UPL3 PE=1 SV=1//0
Glyma.05G239000.Wm82.a2.v1	1.5865	6.1846e-10	6.4735e-09	sp|Q9SCM3|RS24_ARATH 40S ribosomal protein S2-4 OS=Arabidopsis thaliana GN=RPS2D PE=2 SV=1//1.21355e-149
Glyma.10G200100.Wm82.a2.v1	1.5692	0.00023255	0.0010485	sp|G4LTX4|DSP4_CASSA Phosphoglucan phosphatase DSP4, amyloplastic OS=Castanea sativa GN=DSP4 PE=1 SV=1//0
Glyma.03G152200.Wm82.a2.v1	1.5533	0.00015215	0.00027789	-//-
Glyma.12G159300.Wm82.a2.v1	1.5475	4.2222e-10	4.495e-09	sp|P46487|MDHM_EUCGU Malate dehydrogenase, mitochondrial OS=Eucalyptus gunnii GN=MDH PE=2 SV=1//0
Glyma.15G100700.Wm82.a2.v1	1.5462	0.00021671	0.0009856	sp|Q10L32|MSRB5_ORYSJ Peptide methionine sulfoxide reductase B5 OS=Oryza sativa subsp. japonica GN=MSRB5 PE=2 SV=1//9.59673e-79
Glyma.19G172500.Wm82.a2.v1	1.5118	0.00088474	0.0034718	sp|P0CG89|H4_SOYBN Histone H4 OS=Glycine max PE=3 SV=1//2.99751e-51
Glyma.10G048600.Wm82.a2.v1	1.4906	3.8745e-16	6.8063e-15	sp|Q9SF40|RL4A_ARATH 60S ribosomal protein L4-1 OS=Arabidopsis thaliana GN=RPL4A PE=2 SV=1//0
Glyma.11G071700.Wm82.a2.v1	1.4889	0.00060522	0.0024721	sp|Q9P6Q3|BCS1_SCHPO Probable mitochondrial chaperone bcs1 OS=Schizosaccharomyces pombe (strain 972 / ATCC 24843) GN=SPAC644.07 PE=2 SV=1//4.22541e-30
Glyma.17G237100.Wm82.a2.v1	1.4874	7.9669e-06	4.7603e-05	sp|Q948Z4|SNAK1_SOLTU Snakin-1 OS=Solanum tuberosum GN=SN1 PE=1 SV=1//1.19277e-25
Glyma.11G165000.Wm82.a2.v1	1.4853	0.00040398	0.0017199	sp|Q94KD0|TA15B_ARATH Transcription initiation factor TFIID subunit 15b OS=Arabidopsis thaliana GN=TAF15B PE=1 SV=1//4.50128e-07
Glyma.08G138200.Wm82.a2.v1	1.4569	5.0058e-06	3.0959e-05	sp|Q9LW96|INO1_TOBAC Inositol-3-phosphate synthase OS=Nicotiana tabacum PE=2 SV=1//0
Glyma.18G255700.Wm82.a2.v1	1.4569	0.001132	0.0042969	sp|P42054|VDAC_PEA Outer plastidial membrane protein porin OS=Pisum sativum GN=POR1 PE=1 SV=2//4.6744e-166
Glyma.12G014300.Wm82.a2.v1	1.4556	2.8877e-14	4.4587e-13	sp|Q6ZIK0|GTOMC_ORYSJ Probable tocopherol O-methyltransferase, chloroplastic OS=Oryza sativa subsp. japonica GN=VTE4 PE=2 SV=1//1.59428e-148
Glyma.15G250500.Wm82.a2.v1	1.4428	1.6387e-08	1.4432e-07	sp|P08927|RUBB_PEA RuBisCO large subunit-binding protein subunit beta, chloroplastic OS=Pisum sativum PE=1 SV=2//0
Glyma.17G003400.Wm82.a2.v1	1.4422	0.00031976	0.0013947	sp|Q38890|GUN25_ARATH Endoglucanase 25 OS=Arabidopsis thaliana GN=KOR PE=1 SV=1//0
Glyma.17G052100.Wm82.a2.v1	1.4402	5.1119e-05	0.00026526	sp|Q9SZQ5|VIP3_ARATH WD repeat-containing protein VIP3 OS=Arabidopsis thaliana GN=VIP3 PE=1 SV=1//0
Glyma.10G295700.Wm82.a2.v1	1.4399	0.00039475	0.0016851	sp|B9DFG5|PTI13_ARATH PTI1-like tyrosine-protein kinase 3 OS=Arabidopsis thaliana GN=PTI13 PE=1 SV=1//0
Glyma.08G226700.Wm82.a2.v1	1.4304	0.0011739	0.0044334	sp|Q9FWQ5|HAC12_ARATH Histone acetyltransferase HAC12 OS=Arabidopsis thaliana GN=HAC12 PE=2 SV=2//0
Glyma.14G085800.Wm82.a2.v1	1.4275	0.0012622	0.0018747	sp|P43297|RD21A_ARATH Cysteine proteinase RD21a OS=Arabidopsis thaliana GN=RD21A PE=1 SV=1//0
Glyma.13G132100.Wm82.a2.v1	1.4272	1.0155e-08	9.1729e-08	sp|O65819|H2B3_SOLLC Histone H2B.3 (Fragment) OS=Solanum lycopersicum GN=H2B-3 PE=2 SV=1//3.36107e-56
Glyma.03G256600.Wm82.a2.v1	1.4177	7.6473e-05	0.00038231	sp|Q9SEV0|BAN_ARATH Anthocyanidin reductase OS=Arabidopsis thaliana GN=BAN PE=1 SV=2//3.0422e-55
Glyma.15G130100.Wm82.a2.v1	1.4096	0.00019589	0.00089871	sp|Q41014|FENR2_PEA Ferredoxin--NADP reductase, root isozyme, chloroplastic OS=Pisum sativum PE=2 SV=2//0
Glyma.20G245500.Wm82.a2.v1	1.3982	0.00077026	0.0030649	sp|O23714|PSB2A_ARATH Proteasome subunit beta type-2-A OS=Arabidopsis thaliana GN=PBD1 PE=1 SV=1//3.00422e-132
Glyma.05G051600.Wm82.a2.v1	1.3866	0.00026005	0.0011594	sp|Q93YR3|F10AL_ARATH FAM10 family protein At4g22670 OS=Arabidopsis thaliana GN=At4g22670 PE=1 SV=1//9.09176e-24
Glyma.08G292800.Wm82.a2.v1	1.3861	0.00028299	0.0012505	sp|P52902|ODPA_PEA Pyruvate dehydrogenase E1 component subunit alpha, mitochondrial OS=Pisum sativum PE=2 SV=1//0
Glyma.08G300700.Wm82.a2.v1	1.384	4.6805e-05	0.00024443	sp|B9DFI7|PMT2_ARATH Probable methyltransferase PMT2 OS=Arabidopsis thaliana GN=At1g26850 PE=2 SV=2//0
Glyma.08G095800.Wm82.a2.v1	1.3772	0.00046485	0.001948	sp|Q8S4W7|GAI1_VITVI DELLA protein GAI1 OS=Vitis vinifera GN=GAI1 PE=2 SV=1//0
Glyma.05G098200.Wm82.a2.v1	1.3762	0.0004163	0.0017642	sp|Q9FDW1|MYB44_ARATH Transcription factor MYB44 OS=Arabidopsis thaliana GN=MYB44 PE=2 SV=1//1.40425e-70
Glyma.08G343900.Wm82.a2.v1	1.3675	0.0012694	0.0047489	-//-
Glyma.03G254700.Wm82.a2.v1	1.2872	2.2405e-06	1.4623e-05	sp|P56331|IF1A_ONOVI Eukaryotic translation initiation factor 1A OS=Onobrychis viciifolia PE=2 SV=2//2.86796e-71
Glyma.09G072100.Wm82.a2.v1	1.2845	1.0109e-05	5.9418e-05	sp|O65282|CH10C_ARATH 20 kDa chaperonin, chloroplastic OS=Arabidopsis thaliana GN=CPN21 PE=1 SV=2//6.56209e-127
Glyma.16G024600.Wm82.a2.v1	1.2817	1.045e-07	8.268e-07	sp|F4JKH6|TSS_ARATH Protein TSS OS=Arabidopsis thaliana GN=TSS PE=1 SV=1//0
Glyma.19G175900.Wm82.a2.v1	1.2618	0.0011062	0.0042106	sp|Q9XES1|ECA4_ARATH Calcium-transporting ATPase 4, endoplasmic reticulum-type OS=Arabidopsis thaliana GN=ECA4 PE=2 SV=2//0
Glyma.13G220000.Wm82.a2.v1	1.2544	6.1247e-07	4.3612e-06	sp|Q42093|AB2C_ARATH ABC transporter C family member 2 OS=Arabidopsis thaliana GN=ABCC2 PE=1 SV=2//0
Glyma.16G207300.Wm82.a2.v1	1.2511	0.00061901	0.0025235	sp|Q9FJA6|RS33_ARATH 40S ribosomal protein S3-3 OS=Arabidopsis thaliana GN=RPS3C PE=1 SV=1//1.81554e-149
Glyma.10G043000.Wm82.a2.v1	1.2468	0.00097164	0.0037754	sp|Q9SZD4|PRS4A_ARATH 26S proteasome regulatory subunit 4 homolog A OS=Arabidopsis thaliana GN=RPT2A PE=1 SV=1//0
Glyma.02G124500.Wm82.a2.v1	1.2391	0.00021012	0.000958	sp|Q9STX5|ENPL_ARATH Endoplasmin homolog OS=Arabidopsis thaliana GN=SHD PE=1 SV=1//0
Glyma.11G103700.Wm82.a2.v1	1.2221	7.0412e-06	4.255e-05	sp|P35685|RL7A_ORYSJ 60S ribosomal protein L7a OS=Oryza sativa subsp. japonica GN=RPL7A PE=2 SV=1//2.37249e-143
Glyma.03G110300.Wm82.a2.v1	1.2098	1.7646e-07	1.3554e-06	-//-
Glyma.03G122500.Wm82.a2.v1	1.1759	0.00086474	0.0034029	sp|Q9SX20|PTR18_ARATH Protein NRT1/ PTR FAMILY 3.1 OS=Arabidopsis thaliana GN=NPF3.1 PE=2 SV=1//0
Glyma.06G127400.Wm82.a2.v1	1.1748	3.7916e-23	9.5332e-22	sp|Q03460|GLSN_MEDSA Glutamate synthase [NADH], amyloplastic OS=Medicago sativa PE=1 SV=1//0
Glyma.06G178300.Wm82.a2.v1	1.1336	0.00052283	0.0021679	sp|P49637|R27A3_ARATH 60S ribosomal protein L27a-3 OS=Arabidopsis thaliana GN=RPL27AC PE=2 SV=2//3.63529e-75
Glyma.15G190500.Wm82.a2.v1	1.1221	2.7393e-16	4.8734e-15	sp|A4ULF8|METK_MEDSF S-adenosylmethionine synthase OS=Medicago sativa subsp. falcata GN=SAMS PE=2 SV=1//0
Glyma.10G128100.Wm82.a2.v1	1.1201	0.0012241	0.0046022	sp|O49313|NDADB_ARATH NADH dehydrogenase [ubiquinone] 1 alpha subcomplex subunit 13-B OS=Arabidopsis thaliana GN=At2g33220 PE=2 SV=1//7.61333e-89
Glyma.05G114900.Wm82.a2.v1	1.0979	8.8087e-12	1.1189e-10	sp|O49169|EF1A_MANES Elongation factor 1-alpha OS=Manihot esculenta GN=EF1 PE=3 SV=1//0
Glyma.07G219500.Wm82.a2.v1	1.0631	3.1084e-06	1.9841e-05	sp|P49215|RS17_SOLLC 40S ribosomal protein S17 OS=Solanum lycopersicum GN=RPS17 PE=2 SV=3//2.37516e-73
Glyma.04G236900.Wm82.a2.v1	1.0602	9.1583e-20	1.9578e-18	sp|Q03460|GLSN_MEDSA Glutamate synthase [NADH], amyloplastic OS=Medicago sativa PE=1 SV=1//0
Glyma.10G267200.Wm82.a2.v1	1.0601	3.2718e-05	0.00017654	sp|P19023|ATPBM_MAIZE ATP synthase subunit beta, mitochondrial OS=Zea mays GN=ATPB PE=2 SV=1//0
Glyma.13G070500.Wm82.a2.v1	1.0475	0.00028202	0.0012472	-//-
Glyma.06G172700.Wm82.a2.v1	1.0273	8.0004e-05	0.00039827	sp|P34921|G3PC_DIACA Glyceraldehyde-3-phosphate dehydrogenase, cytosolic OS=Dianthus caryophyllus GN=GAPC PE=3 SV=1//0
Glyma.08G170000.Wm82.a2.v1	1.0199	1.866e-09	1.8525e-08	sp|O23755|EF2_BETVU Elongation factor 2 OS=Beta vulgaris PE=2 SV=1//0
Glyma.06G172600.Wm82.a2.v1	1.0085	4.4162e-05	0.00023187	sp|P34783|G3P_ATRNU Glyceraldehyde-3-phosphate dehydrogenase OS=Atriplex nummularia PE=2 SV=1//0
